# Supplementary material for: Molecular basis of canalization in an ascidian species complex adapted to different thermal conditions
Source: Sci Rep. 2015 Nov 18;5:16717. doi: 10.1038/srep16717 (PMC4649386; doi:10.1038/srep16717)
Supplement: Supplementary Table 1 [file srep16717-s2.xls]

## Sheet: Suppl Table 4
Gene model	length	B_count	A_count	B_RPKM	A_RPKM	Ratio_B/A	Annotation
KH.C1.750.v1.A.ND1-1	1286	1	50	1.65367	85.4488	0.0193527
KH.C13.98.v1.A.ND1-1	1880	1	36	1.13118	42.0845	0.0268788
KH.C1.628.v2.A.ND1-1	1086	1	36	1.95821	72.8534	0.0268788
KH.C1.628.v4.A.ND3-1	990	1	35	2.1481	77.698	0.0276467
KH.C2.343.v1.A.SL1-1	2426	1	34	0.876593	30.801	0.0284599
KH.C3.526.v3.C.SL2-1	3626	1	32	0.58649	19.3954	0.0302386
KH.C3.526.v2.C.SL1-1	3697	1	32	0.575227	19.0229	0.0302386
KH.C12.675.v1.A.SL1-1	2127	1	28	0.999819	28.9313	0.0345584
KH.C1.158.v1.A.ND2-1	2767	2	49	1.53713	38.9192	0.0394953
KH.C7.586.v2.A.SL1-1	1241	3	73	5.14089	129.279	0.0397658
KH.C7.586.v1.A.SL1-1	1289	3	73	4.94945	124.465	0.0397658
KH.L87.23.v2.A.ND1-1	1523	1	24	1.39633	34.6329	0.0403181
KH.C1.158.v2.A.SL1-1	2567	2	48	1.65689	41.0953	0.0403181
KH.C2.411.v1.A.SL1-1	1699	1	24	1.25169	31.0452	0.0403181
KH.L117.5.v1.B.ND1-1	1128	1	24	1.8853	46.7605	0.0403181
KH.C2.411.v1.A.ND2-1	1786	1	24	1.19071	29.533	0.0403181
KH.C3.239.v1.A.SL1-1	1584	2	47	2.68512	65.2108	0.041176
KH.C3.239.v1.A.SL2-1	1648	2	47	2.58084	62.6784	0.041176
KH.C3.239.v1.A.SL3-1	1624	2	47	2.61898	63.6047	0.041176
KH.C2.244.v1.A.SL3-1	1041	2	46	4.08571	97.1145	0.0420711
KH.C2.244.v1.A.SL1-1	1028	2	46	4.13738	98.3426	0.0420711
KH.C2.1029.v1.A.ND1-1	1352	1	23	1.57294	37.3877	0.0420711
KH.C2.244.v1.A.ND2-1	1140	2	46	3.7309	88.6809	0.0420711
KH.L18.125.v2.A.ND1-1	1848	1	23	1.15077	27.3529	0.0420711
KH.L18.125.v1.A.SL2-1	1709	1	22	1.24436	28.2916	0.0439834
KH.L153.96.v1.A.ND1-1	1808	1	22	1.17622	26.7425	0.0439834
KH.S1219.3.v1.B.ND1-1	1326	2	44	3.20756	72.9267	0.0439834
KH.C10.196.v2.A.ND2-1	1988	1	21	1.06973	23.2156	0.0460779
KH.C13.119.v1.A.SL1-1	1391	6	124	9.17303	195.917	0.0468211
KH.C10.196.v1.A.ND1-1	2044	1	20	1.04042	21.5043	0.0483818
KH.L75.10.v1.A.ND1-1	990	2	37	4.29619	82.1379	0.0523046
KH.C7.388.v2.A.ND1-1	1959	1	18	1.08556	20.1937	0.0537575
KH.L75.8.v2.A.ND2-1	2665	1	18	0.797979	14.8441	0.0537575
KH.S1562.1.v1.A.ND1-1	1404	1	18	1.51468	28.1762	0.0537575
KH.C7.388.v1.A.SL2-1	1773	1	18	1.19944	22.3121	0.0537575
KH.L75.8.v3.A.SL1-1	1847	1	18	1.15139	21.4182	0.0537575
KH.L61.1.v2.A.SL1-1	899	2	36	4.73107	88.0076	0.0537575
KH.L61.1.v3.A.ND3-1	899	2	36	4.73107	88.0076	0.0537575
KH.L61.1.v2.A.SL2-1	834	2	36	5.09979	94.8667	0.0537575
KH.L61.1.v3.A.SL4-1	855	2	36	4.97454	92.5366	0.0537575
KH.L95.9.v1.A.ND1-1	865	1	18	2.45851	45.7334	0.0537575
KH.L75.8.v4.B.SL1-1	1934	1	18	1.09959	20.4547	0.0537575
KH.L75.8.v1.A.ND2-1	2593	1	18	0.820137	15.2562	0.0537575
KH.L75.8.v3.A.ND3-1	1956	1	18	1.08723	20.2246	0.0537575
KH.C1.837.v2.A.ND1-1	1996	2	35	2.13088	38.5376	0.0552934
KH.C9.583.v1.A.SL1-1	887	2	35	4.79507	86.7205	0.0552934
KH.C9.583.v1.A.SL2-1	879	2	35	4.83871	87.5097	0.0552934
KH.C1.837.v1.A.ND2-1	2132	2	35	1.99495	36.0793	0.0552934
KH.C7.312.v1.C.SL1-1	1494	1	17	1.42344	25.0078	0.0569197
KH.S1066.3.v1.A.ND1-1	1103	1	17	1.92803	33.8728	0.0569197
KH.C10.1.v1.A.SL2-1	1149	2	34	3.70168	65.0333	0.0569197
KH.C10.1.v1.A.SL1-1	1138	2	34	3.73746	65.662	0.0569197
KH.C10.1.v1.A.ND3-1	1191	2	34	3.57114	62.74	0.0569197
KH.C5.201.v6.A.SL1-3	1784	1	17	1.19205	20.9426	0.0569197
KH.S215.4.v1.A.nonSL7-1	2359	1	16	0.90149	14.9063	0.0604772
KH.S215.4.v1.A.nonSL2-1	2360	1	16	0.901108	14.9	0.0604772
KH.S215.4.v2.A.SL1-1	2625	1	16	0.810139	13.3958	0.0604772
KH.S1094.1.v1.A.ND1-1	1243	2	32	3.42174	56.5791	0.0604772
KH.S215.4.v1.A.nonSL5-1	2362	1	16	0.900345	14.8873	0.0604772
KH.S1094.1.v2.A.ND1-1	1186	2	32	3.5862	59.2983	0.0604772
KH.S215.4.v1.A.nonSL4-1	2380	1	16	0.893535	14.7748	0.0604772
KH.S215.4.v1.A.nonSL3-1	2379	1	16	0.893911	14.781	0.0604772
KH.S215.4.v1.A.nonSL6-1	2358	1	16	0.901872	14.9126	0.0604772
KH.C2.453.v2.A.ND1-1	598	9	141	32.0059	518.197	0.0617639
KH.C5.201.v1.A.SL1-4	1546	1	15	1.37556	21.3235	0.064509
KH.C8.147.v1.A.SL1-1	2019	2	30	2.1066	32.6559	0.064509
KH.C8.147.v1.A.ND2-1	2107	2	30	2.01862	31.292	0.064509
KH.C14.541.v1.B.ND1-1	2095	1	15	1.01509	15.7356	0.064509
KH.C9.409.v1.A.ND1-1	2086	2	29	2.03894	30.5535	0.0667335
KH.C9.409.v2.A.ND1-1	2350	2	29	1.80988	27.1211	0.0667335
KH.C9.198.v1.A.SL1-1	1588	1	14	1.33918	19.3756	0.0691168
KH.S115.16.v1.A.ND1-1	1515	1	14	1.40371	20.3092	0.0691168
KH.C9.459.v1.A.ND1-1	1194	1	14	1.78108	25.7692	0.0691168
KH.C1.666.v2.A.SL2-1	1755	1	14	1.21175	17.5319	0.0691168
KH.C12.420.v1.A.ND1-1	747	1	14	2.84687	41.1893	0.0691168
KH.C1.666.v1.A.ND1-1	1609	1	14	1.3217	19.1227	0.0691168
KH.C3.866.v1.A.ND1-1	1544	1	14	1.37734	19.9277	0.0691168
KH.C8.449.v1.A.SL1-1	1845	1	14	1.15264	16.6767	0.0691168
KH.C4.428.v1.A.ND1-1	3258	3	41	1.95821	27.6573	0.0708026
KH.C4.362.v1.A.ND1-1	1152	2	27	3.69204	51.5096	0.0716767
KH.C9.307.v1.A.SL1-1	1839	4	54	4.62559	64.5341	0.0716767
KH.S1446.2.v1.A.SL2-1	2372	3	40	2.68965	37.0615	0.0725726
KH.S1446.2.v1.A.ND1-1	2426	3	40	2.62978	36.2365	0.0725726
KH.C3.216.v2.A.SL1-1	2073	1	13	1.02586	13.7823	0.0744335
KH.C11.612.v2.A.ND2-1	2118	1	13	1.00407	13.4895	0.0744335
KH.C11.612.v1.A.ND1-1	2076	1	13	1.02438	13.7624	0.0744335
KH.L20.63.v1.B.ND1-1	225	1	13	9.45162	126.981	0.0744335
KH.C3.216.v1.A.SL1-1	2310	1	13	0.920612	12.3683	0.0744335
KH.L92.7.v1.B.ND1-1	3488	1	13	0.609694	8.19113	0.0744335
KH.C2.754.v1.A.SL1-1	3806	3	38	1.67626	21.9428	0.0763922
KH.C2.754.v2.A.SL1-1	3728	3	38	1.71133	22.4019	0.0763922
KH.C5.201.v4.A.SL1-1	2006	2	25	2.12025	27.3896	0.0774108
KH.C5.201.v2.A.SL1-1	2026	2	25	2.09932	27.1193	0.0774108
KH.C7.750.v1.A.SL1-1	2388	7	87	6.23379	80.0686	0.0778557
KH.C1.628.v3.A.SL2-1	1174	3	37	5.43428	69.2645	0.0784569
KH.C1.628.v1.A.SL2-1	1150	3	37	5.54769	70.71	0.0784569
KH.S346.4.v1.A.ND1-1	1670	1	12	1.27342	15.7922	0.0806363
KH.C10.199.v3.A.SL1-2	1524	2	24	2.79083	34.6101	0.0806363
KH.S1512.1.v1.A.ND1-1	1385	1	12	1.53546	19.0418	0.0806363
KH.L117.6.v1.A.ND1-1	1323	2	24	3.21484	39.8684	0.0806363
KH.C8.157.v1.B.SL1-1	1356	4	48	6.2732	77.7963	0.0806363
KH.C1.516.v1.A.SL1-1	1660	1	12	1.28109	15.8873	0.0806363
KH.C2.249.v2.A.SL2-1	2258	1	12	0.941813	11.6798	0.0806363
KH.C13.193.v1.B.SL1-1	2075	3	36	3.07462	38.1295	0.0806363
KH.L126.5.v1.A.nonSL1-1	1200	6	72	10.6331	131.865	0.0806363
KH.L126.5.v1.A.ND2-1	1270	6	72	10.047	124.597	0.0806363
KH.L169.4.v1.A.ND1-1	3484	2	24	1.22079	15.1395	0.0806363
KH.L169.4.v2.A.ND1-1	3484	2	24	1.22079	15.1395	0.0806363
KH.C5.168.v1.A.ND1-1	1783	1	12	1.19272	14.7913	0.0806363
KH.C5.49.v2.A.ND1-1	1503	1	12	1.41491	17.5469	0.0806363
KH.C2.1121.v1.A.ND1-1	5773	1	12	0.368372	4.56832	0.0806363
KH.S351.4.v3.A.SL2-1	1561	9	107	12.2611	150.646	0.0813899
KH.C1.484.v1.A.SL2-1	1298	9	104	14.7454	176.09	0.0837376
KH.C1.484.v1.A.SL1-1	1397	9	104	13.7005	163.612	0.0837376
KH.C1.484.v1.A.SL3-1	1282	9	104	14.9294	178.288	0.0837376
KH.L132.12.v1.A.ND1-1	3609	2	23	1.17851	14.0061	0.0841422
KH.C1.483.v1.A.SL1-1	2756	5	56	3.85815	44.6566	0.086396
KH.C8.655.v1.A.ND1-1	1339	1	11	1.58821	18.0547	0.0879668
KH.L96.26.v1.A.SL2-1	1492	1	11	1.42534	16.2032	0.0879668
KH.C1.1281.v1.A.ND1-1	2386	1	11	0.891289	10.1321	0.0879668
KH.L96.26.v1.A.ND1-1	1729	1	11	1.22997	13.9822	0.0879668
KH.C12.205.v1.A.ND1-1	1548	1	11	1.37378	15.617	0.0879668
KH.C10.483.v1.A.ND1-1	1300	1	11	1.63586	18.5963	0.0879668
KH.C7.17.v1.C.ND1-1	2664	1	11	0.798279	9.07477	0.0879668
KH.C10.603.v1.A.ND1-1	1107	1	11	1.92106	21.8385	0.0879668
KH.C7.378.v1.A.ND1-1	969	1	11	2.19465	24.9486	0.0879668
KH.C2.1065.v1.C.ND1-1	1297	1	11	1.63964	18.6393	0.0879668
KH.C8.655.v2.A.ND1-1	1682	1	11	1.26434	14.3729	0.0879668
KH.L18.38.v1.A.SL2-1	1362	9	98	14.0525	158.134	0.0888644
KH.L18.38.v1.A.ND1-1	1385	9	98	13.8192	155.508	0.0888644
KH.S351.4.v1.A.SL1-1	1708	10	108	12.4509	138.967	0.0895958
KH.S351.4.v2.A.SL3-1	1849	10	108	11.5014	128.37	0.0895958
KH.C10.304.v1.A.ND1-1	2272	3	31	2.80803	29.9868	0.0936421
KH.S605.5.v1.A.SL2-1	4492	5	51	2.36711	24.9521	0.0948662
KH.S605.5.v1.A.SL1-1	4470	5	51	2.37876	25.0749	0.0948662
KH.S605.5.v2.B.SL2-1	4828	5	51	2.20238	23.2156	0.0948662
KH.S605.5.v2.B.SL1-1	4806	5	51	2.21246	23.3219	0.0948662
KH.C9.453.v1.A.nonSL1-1	1043	5	51	10.1947	107.464	0.0948662
KH.C11.702.v1.A.SL1-1	2092	1	10	1.01655	10.5055	0.0967635
KH.S643.2.v1.A.ND3-1	1538	1	10	1.38271	14.2896	0.0967635
KH.S643.2.v1.A.SL1-1	1471	1	10	1.44569	14.9405	0.0967635
KH.C12.396.v1.A.ND1-1	885	1	10	2.40295	24.8333	0.0967635
KH.C3.12.v1.A.SL1-1	1534	1	10	1.38632	14.3269	0.0967635
KH.C8.735.v1.A.ND1-1	1285	1	10	1.65495	17.1031	0.0967635
KH.C12.396.v1.A.SL2-1	821	1	10	2.59027	26.7691	0.0967635
KH.C8.735.v2.A.ND1-1	1340	1	10	1.58703	16.4011	0.0967635
KH.S643.2.v2.A.SL2-1	1364	1	10	1.5591	16.1125	0.0967635
KH.L164.11.v1.A.ND1-1	627	2	20	6.78346	70.1035	0.0967635
KH.L92.14.v1.C.ND1-1	1350	1	10	1.57527	16.2796	0.0967635
KH.L18.38.v2.A.SL3-1	1105	9	90	17.3208	179.002	0.0967635
KH.L109.6.v1.A.ND1-1	5518	1	10	0.385396	3.98286	0.0967635
KH.C5.179.v1.B.ND1-1	1154	1	10	1.84282	19.0446	0.0967635
KH.C3.76.v1.A.SL1-1	2082	1	10	1.02143	10.5559	0.0967635
KH.C7.789.v1.A.ND1-1	1321	1	10	1.60985	16.637	0.0967635
KH.C11.223.v1.A.ND1-1	2114	1	10	1.00597	10.3961	0.0967635
KH.C7.45.v1.A.SL2-1	1645	3	29	3.87832	38.7444	0.1001
KH.C14.215.v1.C.ND1-1	1330	2	19	3.19792	31.3963	0.101856
KH.C14.62.v1.C.ND1-1	1997	2	19	2.12981	20.9099	0.101856
KH.C12.301.v1.A.SL1-1	2909	3	28	2.19314	21.1539	0.103675
KH.C11.578.v2.A.SL1-1	2168	1	9	0.980911	9.12348	0.107515
KH.L22.66.v1.A.ND1-1	2707	1	9	0.785598	7.30687	0.107515
KH.C8.344.v1.A.ND1-1	1695	1	9	1.25464	11.6694	0.107515
KH.C5.14.v7.A.ND3-2	1968	3	27	3.24179	30.152	0.107515
KH.C2.277.v3.A.nonSL2-2	837	2	18	5.08152	47.2633	0.107515
KH.C4.402.v1.A.SL1-1	2034	1	9	1.04553	9.72453	0.107515
KH.C11.59.v5.C.SL1-3	731	2	18	5.81837	54.1168	0.107515
KH.C14.36.v1.A.ND1-1	2032	1	9	1.04656	9.7341	0.107515
KH.C14.184.v2.C.SL2-1	547	1	9	3.88778	36.1603	0.107515
KH.C11.578.v2.A.SL2-1	2094	1	9	1.01558	9.44589	0.107515
KH.C2.277.v3.A.ND1-2	876	2	18	4.85528	45.1591	0.107515
KH.C2.486.v1.A.SL1-1	1124	1	9	1.89201	17.5976	0.107515
KH.C2.205.v1.A.SL3-1	1721	1	9	1.23569	11.4931	0.107515
KH.C8.28.v1.A.ND1-1	2011	1	9	1.05749	9.83575	0.107515
KH.C2.205.v1.A.SL2-1	1718	1	9	1.23784	11.5132	0.107515
KH.C5.309.v1.A.ND2-2	1934	1	9	1.09959	10.2274	0.107515
KH.C13.61.v1.C.ND1-1	2838	1	9	0.749336	6.96959	0.107515
KH.C9.518.v1.A.ND1-1	3858	1	9	0.551222	5.12693	0.107515
KH.C2.453.v1.A.SL2-2	1368	30	258	46.6363	414.487	0.112516
KH.C2.453.v1.A.SL3-2	1311	30	258	48.6639	432.508	0.112516
KH.C2.453.v1.A.SL4-2	1259	30	257	50.6739	448.626	0.112954
KH.C2.641.v4.A.ND2-1	1842	2	17	2.30903	20.2832	0.113839
KH.C5.201.v3.A.SL1-2	2052	2	17	2.07272	18.2074	0.113839
KH.C2.641.v3.A.ND3-1	1690	2	17	2.5167	22.1075	0.113839
KH.C2.641.v1.A.SL1-1	1785	2	17	2.38276	20.9309	0.113839
KH.C2.641.v2.A.SL1-1	1785	2	17	2.38276	20.9309	0.113839
KH.C2.641.v1.A.SL4-1	1847	2	17	2.30278	20.2283	0.113839
KH.C2.641.v2.A.SL4-1	1847	2	17	2.30278	20.2283	0.113839
KH.C9.281.v3.A.SL2-1	1663	8	67	10.2303	88.5441	0.115539
KH.C9.281.v2.A.SL3-1	1769	8	67	9.61725	83.2385	0.115539
KH.C9.281.v3.A.ND1-1	1674	8	67	10.163	87.9623	0.115539
KH.C7.679.v1.A.ND1-1	1056	4	33	8.05536	68.6795	0.117289
KH.L112.15.v3.A.ND1-1	2700	1	8	0.787635	6.51183	0.120954
KH.C14.240.v1.C.ND1-1	2393	1	8	0.888681	7.34724	0.120954
KH.C3.446.v1.C.SL2-1	1945	1	8	1.09337	9.03956	0.120954
KH.S1176.1.v1.C.ND1-1	1426	1	8	1.49131	12.3296	0.120954
KH.C3.446.v2.C.SL1-1	1937	1	8	1.09789	9.0769	0.120954
KH.L137.5.v1.A.ND1-1	1065	1	8	1.99682	16.5089	0.120954
KH.L170.21.v2.B.ND1-1	1522	1	8	1.39725	11.5519	0.120954
KH.C11.721.v2.A.ND2-1	2396	1	8	0.887569	7.33804	0.120954
KH.C10.271.v1.A.ND1-1	988	1	8	2.15244	17.7955	0.120954
KH.L41.35.v1.A.SL1-1	421	1	8	5.05134	41.7624	0.120954
KH.C14.413.v2.C.ND1-1	623	2	16	6.82701	56.4429	0.120954
KH.C1.356.v2.A.SL1-1	989	2	16	4.30053	35.555	0.120954
KH.C5.633.v1.A.ND1-1	1510	1	8	1.40835	11.6437	0.120954
KH.C14.240.v2.A.SL2-1	1684	1	8	1.26284	10.4406	0.120954
KH.L57.12.v1.A.SL1-1	1003	3	24	6.36076	52.5881	0.120954
KH.L3.7.v2.C.ND3-1	858	1	8	2.47857	20.4918	0.120954
KH.L57.12.v2.A.SL1-1	975	3	24	6.54343	54.0983	0.120954
KH.C3.446.v2.C.SL2-1	1900	1	8	1.11927	9.25366	0.120954
KH.C1.529.v4.A.ND3-1	1097	1	8	1.93857	16.0273	0.120954
KH.C9.163.v1.A.ND1-3	758	1	8	2.80556	23.1952	0.120954
KH.C8.119.v1.A.ND1-1	1050	1	8	2.02535	16.7447	0.120954
KH.C14.201.v1.C.ND3-1	210	2	16	20.2535	167.447	0.120954
KH.S621.4.v1.A.SL3-1	1590	3	24	4.01248	33.1735	0.120954
KH.L101.2.v1.A.ND1-1	1644	2	16	2.58712	21.3892	0.120954
KH.C8.304.v1.A.SL1-1	1013	1	8	2.09932	17.3563	0.120954
KH.L53.22.v1.C.ND1-1	1121	3	24	5.69121	47.0525	0.120954
KH.L100.1.v1.B.SL1-1	248	1	8	8.57506	70.895	0.120954
KH.C8.703.v1.A.ND1-1	2842	1	8	0.748281	6.18647	0.120954
KH.S1740.1.v1.A.ND1-1	580	2	16	7.33315	60.6274	0.120954
KH.C1.529.v3.A.ND1-1	909	1	8	2.33951	19.3421	0.120954
KH.C1.227.v1.A.ND1-1	693	1	8	3.06871	25.3708	0.120954
KH.C3.446.v1.C.SL1-1	1982	1	8	1.07296	8.87081	0.120954
KH.C2.205.v2.A.SL1-1	1231	1	8	1.72755	14.2827	0.120954
KH.L37.43.v1.A.ND1-1	1961	1	8	1.08445	8.96581	0.120954
KH.L3.7.v4.C.ND1-1	756	1	8	2.81298	23.2566	0.120954
KH.C14.413.v2.C.SL2-1	410	2	16	10.3737	85.7656	0.120954
KH.C2.249.v1.A.ND1-1	1142	1	8	1.86218	15.3958	0.120954
KH.C3.267.v1.C.ND1-1	2004	4	31	4.24474	33.997	0.124856
KH.C10.11.v2.A.ND1-1	2133	2	15	1.99401	15.4553	0.129018
KH.C12.647.v1.A.SL1-1	1135	2	15	3.74734	29.0451	0.129018
KH.L36.3.v1.C.SL1-1	808	2	15	5.2639	40.7997	0.129018
KH.C10.11.v1.A.nonSL3-1	1950	2	15	2.18114	16.9057	0.129018
KH.C11.166.v1.A.SL2-1	2040	2	15	2.08492	16.1599	0.129018
KH.C7.438.v1.A.SL1-1	1844	2	15	2.30652	17.8775	0.129018
KH.C11.601.v1.C.SL1-1	953	2	15	4.46299	34.592	0.129018
KH.C10.11.v2.A.SL2-1	2059	2	15	2.06568	16.0108	0.129018
KH.C3.91.v3.C.SL2-2	4625	5	37	2.29904	17.582	0.130761
KH.S621.4.v1.A.SL1-1	1469	3	22	4.34298	32.9138	0.13195
KH.C2.312.v1.A.SL4-1	2447	3	22	2.60721	19.759	0.13195
KH.C2.312.v1.A.ND1-1	2482	3	22	2.57044	19.4804	0.13195
KH.C8.121.v2.A.SL1-1	4844	18	132	7.90237	59.889	0.13195
KH.S621.4.v1.A.SL2-1	1463	3	22	4.3608	33.0488	0.13195
KH.C2.312.v2.A.SL2-1	2527	3	22	2.52467	19.1335	0.13195
KH.C6.2.v6.A.SL1-2	610	3	22	10.4588	79.2629	0.13195
KH.C2.312.v1.A.SL3-1	2430	3	22	2.62545	19.8973	0.13195
KH.C8.121.v3.A.SL1-1	4619	18	131	8.2873	62.3305	0.132957
KH.C5.166.v3.A.nonSL2-1	714	4	29	11.9138	89.2641	0.133467
KH.C5.166.v3.A.nonSL1-1	717	4	29	11.864	88.8906	0.133467
KH.C5.166.v1.A.nonSL1-1	1156	4	29	7.35853	55.1337	0.133467
KH.L142.4.v2.A.SL1-1	689	4	29	12.3461	92.503	0.133467
KH.L131.13.v1.A.SL1-1	1978	4	29	4.30053	32.2217	0.133467
KH.C5.166.v1.A.ND5-1	1205	4	29	7.0593	52.8918	0.133467
KH.C5.166.v1.A.SL3-1	937	4	29	9.0784	68.0198	0.133467
KH.C5.166.v2.A.nonSL2-1	892	4	29	9.53639	71.4513	0.133467
KH.C2.4.v1.A.ND1-1	867	4	29	9.81137	73.5116	0.133467
KH.C8.220.v1.A.ND1-1	1533	4	29	5.5489	41.5751	0.133467
KH.C5.166.v1.A.nonSL4-1	1152	4	29	7.38408	55.3252	0.133467
KH.C5.166.v2.A.nonSL4-1	891	4	29	9.54709	71.5315	0.133467
KH.C5.166.v2.A.nonSL1-1	895	4	29	9.50442	71.2118	0.133467
KH.C5.166.v1.A.nonSL2-1	1153	4	29	7.37767	55.2772	0.133467
KH.C5.166.v2.A.SL3-1	676	4	29	12.5835	94.2819	0.133467
KH.C5.166.v3.A.ND6-1	769	4	29	11.0617	82.8798	0.133467
KH.C5.166.v3.A.nonSL4-1	713	4	29	11.9305	89.3893	0.133467
KH.C11.59.v4.A.SL1-4	1960	5	36	5.42504	40.3667	0.134394
KH.L116.34.v1.A.ND1-1	2495	1	7	0.85235	6.16602	0.138234
KH.C12.176.v1.A.SL1-1	1736	1	7	1.22501	8.86187	0.138234
KH.C12.377.v1.A.ND1-1	3109	1	7	0.684019	4.94828	0.138234
KH.C4.524.v1.A.ND1-1	827	1	7	2.57148	18.6024	0.138234	dnajc4
KH.L46.13.v1.A.ND1-1	2332	1	7	0.911927	6.597	0.138234
KH.C4.590.v1.A.ND2-2	610	1	7	3.48625	25.22	0.138234
KH.C3.172.v1.A.nonSL1-2	656	1	7	3.24179	23.4515	0.138234
KH.C11.59.v6.A.ND3-2	2468	4	28	3.4467	24.9339	0.138234
KH.C1.106.v1.A.ND2-1	2166	1	7	0.981816	7.10259	0.138234
KH.C5.223.v1.A.ND1-1	1560	1	7	1.36321	9.86167	0.138234
KH.C5.295.v1.A.SL1-1	1490	1	7	1.42726	10.325	0.138234
KH.C8.252.v3.A.ND2-1	997	1	7	2.13301	15.4305	0.138234
KH.C4.415.v2.A.ND1-1	1520	1	7	1.39909	10.1212	0.138234
KH.C1.356.v3.A.SL1-2	3848	4	28	2.21062	15.9919	0.138234
KH.C10.425.v1.A.ND1-1	418	1	7	5.08759	36.8043	0.138234
KH.C12.377.v2.A.SL2-1	2659	1	7	0.79978	5.78571	0.138234
KH.C8.252.v3.A.nonSL1-1	942	1	7	2.25755	16.3314	0.138234
KH.L152.14.v1.A.ND1-1	1038	2	14	4.09752	29.642	0.138234
KH.C3.88.v1.A.nonSL2-1	649	1	7	3.27676	23.7045	0.138234
KH.C11.59.v1.C.SL1-1	800	3	21	7.9748	57.6908	0.138234
KH.C1.159.v1.A.nonSL3-1	1166	3	21	5.47156	39.582	0.138234
KH.C1.106.v2.A.ND1-1	2194	1	7	0.969286	7.01195	0.138234
KH.C1.159.v1.A.nonSL1-1	1184	3	21	5.38838	38.9803	0.138234
KH.C14.32.v1.C.ND1-1	2039	1	7	1.04297	7.54498	0.138234
KH.C1.159.v1.A.nonSL2-1	1186	3	21	5.37929	38.9145	0.138234
KH.C4.415.v1.A.ND1-1	1581	1	7	1.34511	9.73068	0.138234
KH.C1.159.v1.A.nonSL4-1	1168	3	21	5.46219	39.5142	0.138234
KH.C7.181.v1.B.ND1-1	345	1	7	6.1641	44.5919	0.138234
KH.C9.271.v1.A.ND1-1	690	1	7	3.08205	22.296	0.138234
KH.L158.2.v1.C.ND1-1	683	2	14	6.22727	45.0489	0.138234
KH.C11.710.v1.C.ND1-1	429	1	7	4.95714	35.8606	0.138234
KH.C3.88.v1.A.nonSL1-1	655	1	7	3.24674	23.4873	0.138234
KH.C4.520.v1.A.SL1-1	2099	1	7	1.01316	7.3293	0.138234
KH.C8.660.v1.A.SL1-1	1305	2	14	3.25918	23.5773	0.138234
KH.C8.277.v1.A.ND1-1	803	1	7	2.64834	19.1584	0.138234
KH.C11.59.v2.A.SL1-2	2392	4	28	3.55621	25.7261	0.138234
KH.S774.2.v1.B.ND1-1	1688	1	7	1.25984	9.11387	0.138234
KH.C8.822.v1.C.ND1-1	1118	2	14	3.80432	27.5209	0.138234
KH.C11.653.v1.A.ND2-1	1575	3	21	4.05069	29.3033	0.138234
KH.C3.88.v2.A.SL3-1	630	1	7	3.37558	24.4194	0.138234
KH.C3.521.v2.B.ND1-1	1188	1	7	1.79008	12.9497	0.138234
KH.C8.669.v1.A.ND1-1	840	1	7	2.53168	18.3145	0.138234
KH.C2.454.v1.A.ND1-1	2143	3	21	2.97706	21.5365	0.138234
KH.C11.653.v1.A.SL1-1	1556	3	21	4.10016	29.6611	0.138234
KH.L32.4.v1.A.ND1-1	2747	1	7	0.774159	5.60037	0.138234
KH.C8.696.v1.A.SL1-1	1452	2	14	2.92922	21.1904	0.138234
KH.C5.174.v1.A.ND1-1	1814	3	21	3.517	25.4425	0.138234
KH.C11.59.v3.C.ND2-2	1777	3	21	3.59023	25.9722	0.138234
KH.C4.48.v1.A.ND1-1	3159	2	14	1.34638	9.73992	0.138234
KH.S346.3.v1.A.SL1-1	1691	2	14	2.51522	18.1954	0.138234
KH.L153.62.v1.A.ND1-1	2424	1	7	0.877316	6.34662	0.138234
KH.L153.62.v2.A.ND1-1	2130	1	7	0.998411	7.22263	0.138234
KH.C8.121.v4.A.SL3-1	5282	19	132	7.64969	54.9228	0.139281
KH.C8.121.v5.A.SL2-1	5352	19	132	7.54964	54.2045	0.139281
KH.L133.8.v1.A.SL1-1	2004	24	166	25.4684	182.049	0.139899
KH.C8.121.v6.A.SL2-1	5127	19	131	7.88096	56.1546	0.140344
KH.C8.121.v1.A.SL3-1	5057	19	131	7.99005	56.9319	0.140344
KH.C11.439.v1.A.ND2-1	1323	5	34	8.03709	56.4802	0.142299
KH.C11.439.v1.A.nonSL1-1	1192	5	34	8.92036	62.6873	0.142299
KH.C7.655.v1.A.ND1-1	1682	4	27	5.05735	35.2789	0.143353
KH.L152.20.v1.A.ND1-1	1688	4	27	5.03937	35.1535	0.143353
KH.C7.114.v1.A.ND1-1	1266	4	27	6.71916	46.8713	0.143353
KH.C12.629.v1.A.ND1-1	2652	7	47	5.61324	38.9495	0.144116
KH.C12.470.v1.A.SL2-1	803	3	20	7.94501	54.7383	0.145145
KH.C12.470.v1.A.ND1-1	910	3	20	7.01082	48.3021	0.145145
KH.C12.470.v1.A.SL4-1	782	3	20	8.15837	56.2083	0.145145
KH.C12.470.v1.A.SL3-1	772	3	20	8.26405	56.9364	0.145145
KH.C2.694.v1.A.ND2-1	1485	3	20	4.29619	29.5992	0.145145
KH.C2.694.v1.A.SL1-1	1481	3	20	4.30779	29.6792	0.145145
KH.S595.12.v1.A.ND1-1	201	2	13	21.1603	142.143	0.148867
KH.C14.476.v1.A.ND1-1	1724	2	13	2.46707	16.5723	0.148867
KH.C11.166.v2.A.SL1-1	804	2	13	5.29009	35.5357	0.148867
KH.S164.4.v1.A.ND1-2	2241	2	13	1.89792	12.7491	0.148867
KH.C14.184.v1.A.SL1-1	1039	2	13	4.09358	27.4982	0.148867
KH.C7.663.v1.A.ND1-1	762	2	13	5.58167	37.4943	0.148867
KH.L153.6.v1.A.ND1-1	3703	4	26	2.29718	15.4311	0.148867
KH.C1.356.v1.A.ND2-2	3057	2	13	1.39131	9.34598	0.148867
KH.L129.9.v1.C.SL1-1	4029	2	13	1.05565	7.09126	0.148867
KH.L40.19.v1.A.SL2-1	1259	11	71	18.5804	123.94	0.149915
KH.L40.19.v1.A.nonSL1-1	1366	11	71	17.125	114.231	0.149915
KH.C4.116.v3.A.SL1-3	1590	7	45	9.36245	62.2003	0.150521
KH.C10.328.v1.A.SL1-1	1240	11	70	18.8651	124.066	0.152057
KH.L40.19.v2.A.ND3-1	1213	11	70	19.285	126.828	0.152057
KH.S787.3.v2.A.ND2-1	1803	3	19	3.53846	23.1598	0.152784
KH.C5.531.v1.A.ND1-1	666	3	19	9.57934	62.6984	0.152784
KH.C4.300.v1.A.ND1-1	1795	3	19	3.55423	23.263	0.152784
KH.S787.3.v1.A.ND1-1	1940	3	19	3.28858	21.5243	0.152784
KH.C9.313.v1.A.ND1-1	1616	4	25	5.2639	33.9998	0.154822
KH.C10.121.v1.C.ND1-1	968	11	68	24.1661	154.387	0.156529
KH.C1.1013.v1.A.ND1-1	720	11	67	32.4899	204.512	0.158865
KH.C11.615.v1.A.ND1-1	987	11	67	23.7009	149.188	0.158865
KH.L7.26.v1.A.SL1-1	2808	1	6	0.757341	4.69603	0.161273
KH.C3.438.v2.A.ND2-1	2492	1	6	0.853377	5.29152	0.161273
KH.C11.284.v1.B.ND1-1	3169	1	6	0.671068	4.16108	0.161273
KH.L44.6.v1.A.ND1-1	3910	1	6	0.543891	3.3725	0.161273
KH.C7.657.v1.B.ND1-1	2730	1	6	0.77898	4.83021	0.161273
KH.S164.4.v2.A.ND1-1	2118	2	12	2.00813	12.4518	0.161273
KH.L37.12.v1.A.SL1-1	1511	1	6	1.40742	8.72698	0.161273
KH.L70.3.v1.A.ND1-1	2812	3	18	2.26879	14.0681	0.161273
KH.C12.3.v1.A.ND1-1	2525	1	6	0.842224	5.22236	0.161273
KH.L9.24.v1.A.SL1-1	1053	1	6	2.01958	12.5228	0.161273
KH.C9.310.v1.A.ND1-1	1327	1	6	1.60257	9.93705	0.161273
KH.L37.14.v2.C.ND2-1	1506	2	12	2.82419	17.5119	0.161273
KH.C2.582.v1.A.ND1-1	1695	3	18	3.76392	23.3389	0.161273
KH.C1.323.v1.A.ND1-1	1847	1	6	1.15139	7.1394	0.161273
KH.S1066.1.v1.B.ND1-1	2936	1	6	0.724324	4.4913	0.161273
KH.C8.423.v1.A.ND1-1	1478	2	12	2.87769	17.8437	0.161273
KH.L108.33.v1.A.SL1-1	661	1	6	3.21727	19.9493	0.161273
KH.C14.373.v1.A.ND1-1	2362	1	6	0.900345	5.58275	0.161273
KH.L37.12.v3.A.ND3-1	1604	1	6	1.32582	8.22099	0.161273
KH.C9.155.v1.A.ND1-1	1361	2	12	3.12508	19.3776	0.161273
KH.C5.208.v2.A.SL1-2	689	1	6	3.08652	19.1386	0.161273
KH.C9.405.v1.A.SL1-1	1286	4	24	6.61466	41.0154	0.161273
KH.C10.513.v1.A.ND1-1	2641	1	6	0.805231	4.99298	0.161273
KH.C11.293.v1.B.ND1-1	3681	4	24	2.31091	14.3292	0.161273
KH.C11.255.v1.A.ND1-1	1047	1	6	2.03115	12.5945	0.161273
KH.C8.176.v1.A.ND1-1	3275	2	12	1.2987	8.0528	0.161273
KH.S882.1.v1.A.ND1-1	1084	1	6	1.96182	12.1646	0.161273
KH.C12.630.v1.A.ND1-1	574	1	6	3.7049	22.9729	0.161273
KH.L153.97.v1.C.ND1-1	556	1	6	3.82485	23.7167	0.161273
KH.L37.66.v1.A.ND2-1	2605	2	12	1.63272	10.124	0.161273
KH.C9.405.v1.A.SL2-1	1298	4	24	6.55351	40.6363	0.161273
KH.L116.33.v1.A.SL1-1	1521	1	6	1.39817	8.6696	0.161273
KH.L28.2.v1.A.ND1-1	1601	1	6	1.3283	8.23639	0.161273
KH.L98.8.v1.B.ND1-1	385	1	6	5.52367	34.2506	0.161273
KH.C6.254.v1.A.ND1-1	1572	1	6	1.35281	8.38834	0.161273
KH.L22.46.v1.A.ND1-1	1710	2	12	2.48727	15.4228	0.161273
KH.L168.7.v1.A.ND1-1	1381	1	6	1.53991	9.54849	0.161273
KH.C11.284.v2.A.ND1-1	3152	1	6	0.674687	4.18352	0.161273
KH.S595.13.v1.A.ND1-1	1040	2	12	4.08964	25.3586	0.161273
KH.C2.996.v1.A.ND1-1	703	1	6	3.02506	18.7574	0.161273
KH.L37.12.v3.A.SL2-1	1545	1	6	1.37645	8.53493	0.161273
KH.C1.715.v2.A.ND2-1	856	1	6	2.48436	15.4047	0.161273
KH.C9.632.v1.A.ND1-1	1697	1	6	1.25316	7.77046	0.161273
KH.C1.461.v1.A.ND1-1	1014	1	6	2.09725	13.0044	0.161273
KH.C1.715.v1.A.ND1-1	847	1	6	2.51076	15.5684	0.161273
KH.L37.12.v3.A.SL1-1	1571	1	6	1.35367	8.39368	0.161273
KH.L144.11.v1.A.SL1-1	1066	1	6	1.99495	12.37	0.161273
KH.C2.713.v1.B.ND1-1	1587	1	6	1.34002	8.30905	0.161273
KH.L37.66.v1.A.SL3-1	2240	2	12	1.89876	11.7736	0.161273
KH.C5.133.v1.A.SL1-1	1892	1	6	1.124	6.96959	0.161273
KH.L7.14.v1.A.ND1-1	1564	1	6	1.35973	8.43124	0.161273
KH.C3.309.v1.A.ND1-1	6516	2	12	0.652736	4.04741	0.161273
KH.L46.14.v1.A.ND1-1	1622	1	6	1.31111	8.12976	0.161273
KH.L22.62.v2.A.ND2-2	2640	1	6	0.805536	4.99487	0.161273
KH.C12.3.v2.A.ND2-1	2581	1	6	0.82395	5.10905	0.161273
KH.S882.1.v1.A.nonSL2-1	1038	1	6	2.04876	12.7037	0.161273
KH.L129.4.v1.A.ND1-1	1297	1	6	1.63964	10.1669	0.161273
KH.L154.26.v2.A.ND1-1	898	1	6	2.36817	14.6843	0.161273
KH.C2.23.v1.A.SL1-1	2811	1	6	0.756533	4.69102	0.161273
KH.L37.66.v1.A.SL1-1	2249	2	12	1.89116	11.7265	0.161273
KH.C9.134.v1.B.ND1-1	3732	1	6	0.569832	3.53335	0.161273
KH.L40.1.v3.B.SL4-1	3686	1	6	0.576944	3.57745	0.161273
KH.S437.6.v1.A.SL1-1	2633	8	47	6.46142	39.2305	0.164704
KH.S437.6.v2.A.SL2-1	2436	8	47	6.98396	42.4031	0.164704
KH.C7.45.v2.A.ND1-1	1933	7	41	7.70114	46.6154	0.165206
KH.L97.11.v1.A.ND1-1	1469	5	29	7.23831	43.3864	0.166834
KH.L18.140.v1.A.SL1-1	1622	34	197	44.5776	266.927	0.167003
KH.C3.8.v1.A.nonSL1-1	782	4	23	10.8778	64.6395	0.168284
KH.C3.8.v1.A.ND2-1	825	4	23	10.3109	61.2704	0.168284
KH.L81.1.v1.A.ND1-1	1054	24	138	48.4239	287.75	0.168284
KH.C3.8.v1.A.SL3-1	772	4	23	11.0187	65.4768	0.168284
KH.C2.415.v1.A.ND1-1	996	7	40	14.9461	88.2628	0.169336
KH.C8.395.v2.B.SL1-1	2578	7	40	5.77436	34.1	0.169336
KH.C8.395.v1.B.SL2-1	2674	7	40	5.56705	32.8758	0.169336
KH.L95.1.v1.A.nonSL5-1	575	3	17	11.0954	64.9768	0.170759
KH.C2.503.v1.A.ND1-1	2115	3	17	3.01647	17.6651	0.170759
KH.L95.1.v1.A.nonSL6-1	576	3	17	11.0761	64.864	0.170759
KH.C4.158.v1.A.ND1-1	708	3	17	9.01108	52.7707	0.170759
KH.C9.313.v2.A.SL2-1	3005	6	34	4.24615	24.8663	0.170759
KH.L116.73.v1.A.SL1-1	2451	9	51	7.80887	45.7303	0.170759
KH.L95.1.v1.A.SL1-1	653	3	17	9.77005	57.2154	0.170759
KH.L95.1.v3.A.SL4-1	641	3	17	9.95295	58.2865	0.170759
KH.L95.1.v1.A.nonSL3-1	573	3	17	11.1341	65.2036	0.170759
KH.S423.3.v1.A.SL1-1	2827	3	17	2.25675	13.216	0.170759
KH.C9.882.v1.C.ND1-1	1976	3	17	3.22867	18.9077	0.170759
KH.L95.1.v2.A.SL2-1	545	3	17	11.7061	68.5535	0.170759
KH.S1284.2.v1.A.SL1-1	1053	11	62	22.2153	129.402	0.171677
KH.L30.5.v1.C.SL1-1	1611	5	28	6.60029	38.1979	0.172792
KH.C3.565.v1.A.ND1-1	1980	2	11	2.1481	12.2097	0.175934
KH.C2.338.v3.A.SL2-1	1429	2	11	2.97637	16.9176	0.175934
KH.C12.272.v1.A.SL1-1	1533	2	11	2.77445	15.7699	0.175934
KH.C2.139.v1.A.SL1-1	1459	2	11	2.91517	16.5697	0.175934
KH.C10.80.v1.B.SL1-1	1343	2	11	3.16696	18.0009	0.175934
KH.C12.189.v1.A.ND1-1	1554	2	11	2.73696	15.5567	0.175934
KH.L157.7.v1.A.ND1-1	2726	2	11	1.56025	8.86837	0.175934
KH.L39.7.v1.A.SL2-1	1127	2	11	3.77394	21.4509	0.175934
KH.S1066.5.v1.A.ND1-1	1944	2	11	2.18787	12.4358	0.175934
KH.C9.163.v4.A.ND1-2	779	2	11	5.45986	31.0336	0.175934
KH.L39.7.v1.A.SL1-1	1110	2	11	3.83174	21.7794	0.175934
KH.C11.712.v1.A.ND1-1	1564	6	33	8.15837	46.3718	0.175934
KH.C2.338.v2.A.ND3-1	1420	2	11	2.99523	17.0248	0.175934
KH.C2.338.v3.A.SL1-1	1458	2	11	2.91717	16.5811	0.175934
KH.C12.272.v2.A.ND2-1	1771	2	11	2.4016	13.6506	0.175934
KH.C6.2.v1.A.ND2-2	597	4	22	14.2487	80.9889	0.175934
KH.C2.139.v1.A.ND2-1	1465	2	11	2.90323	16.5018	0.175934
KH.C10.80.v1.B.SL2-1	1391	2	11	3.05768	17.3797	0.175934
KH.C1.356.v4.A.ND3-2	2958	2	11	1.43787	8.17281	0.175934
KH.L76.10.v1.A.SL1-1	1207	2	11	3.5238	20.0292	0.175934
KH.C2.338.v2.A.SL2-1	1387	2	11	3.0665	17.4298	0.175934
KH.C2.338.v2.A.SL1-1	1416	2	11	3.00369	17.0729	0.175934
KH.C3.713.v1.A.SL1-1	1987	11	60	11.7729	66.3637	0.1774
KH.C3.690.v1.C.SL1-1	1681	7	38	8.85562	49.6813	0.178249
KH.C3.690.v1.C.SL2-1	1686	7	38	8.82936	49.534	0.178249
KH.L164.14.v2.B.ND1-1	3839	7	38	3.87765	21.7542	0.178249
KH.C2.514.v1.A.ND1-1	2770	33	178	25.3351	141.227	0.179393
KH.L11.5.v1.B.ND1-1	2724	3	16	2.34209	12.9089	0.181432
KH.C9.241.v1.A.SL3-2	3581	3	16	1.78158	9.81958	0.181432
KH.C2.503.v2.A.ND1-1	2115	3	16	3.01647	16.626	0.181432
KH.C10.190.v1.A.SL1-1	3592	3	16	1.77613	9.78951	0.181432
KH.L11.5.v2.A.ND1-1	2239	3	16	2.84942	15.7052	0.181432
KH.C9.806.v1.A.ND1-1	2406	3	16	2.65164	14.6151	0.181432
KH.L19.4.v1.A.SL1-1	3063	4	21	2.77717	15.0678	0.184311
KH.L19.4.v3.A.SL1-1	3063	4	21	2.77717	15.0678	0.184311
KH.L19.4.v2.A.SL2-1	3281	4	21	2.59264	14.0666	0.184311
KH.S406.9.v1.A.SL1-1	2361	4	21	3.6029	19.5479	0.184311
KH.C5.663.v1.A.ND1-1	2909	4	21	2.92419	15.8655	0.184311
KH.C2.514.v2.A.ND1-2	1374	8	42	12.382	67.18	0.184311
KH.S1366.1.v1.B.ND1-1	791	78	409	209.704	1136.38	0.184537
KH.C9.233.v1.A.SL3-1	1812	9	47	10.5627	57.0055	0.185292
KH.C12.451.v1.A.SL1-1	1759	18	93	21.7618	116.197	0.187284
KH.C11.258.v1.A.ND1-1	1509	6	31	8.45572	45.1492	0.187284
KH.C7.640.v1.A.SL1-1	1440	14	72	20.6754	109.887	0.188151
KH.C2.112.v1.A.SL1-1	1625	7	36	9.1608	48.6885	0.188151
KH.C9.614.v1.A.ND1-1	1788	9	46	10.7044	56.5415	0.18932
KH.C9.614.v1.A.nonSL2-1	1569	9	46	12.1986	64.4335	0.18932
KH.C2.214.v1.A.SL2-1	2108	13	66	13.1148	68.8098	0.190595
KH.C2.214.v1.A.SL1-1	2089	13	66	13.2341	69.4357	0.190595
KH.C12.575.v1.B.ND1-1	4121	1	5	0.516043	2.66652	0.193527
KH.C11.375.v1.A.SL2-1	2323	1	5	0.91546	4.7304	0.193527
KH.C1.545.v1.A.SL1-1	3486	2	10	1.22009	6.30449	0.193527
KH.C8.433.v2.B.nonSL2-1	1977	2	10	2.15135	11.1166	0.193527
KH.L71.29.v1.A.ND1-1	900	1	5	2.3629	12.2097	0.193527
KH.C4.787.v1.A.ND1-1	2591	1	5	0.82077	4.24111	0.193527
KH.C11.375.v1.A.ND1-1	2330	1	5	0.91271	4.71619	0.193527
KH.L106.18.v1.A.SL1-1	2471	1	5	0.860629	4.44707	0.193527
KH.C9.188.v1.A.ND1-1	1906	1	5	1.11575	5.76533	0.193527
KH.L40.2.v1.A.ND1-1	1553	1	5	1.36936	7.0758	0.193527
KH.C3.380.v1.C.ND1-1	1396	1	5	1.52336	7.87158	0.193527
KH.L141.65.v1.A.ND1-1	1113	1	5	1.9107	9.87306	0.193527
KH.C2.122.v3.A.SL2-2	1148	1	5	1.85245	9.57206	0.193527
KH.C10.13.v1.A.SL1-1	2018	4	20	4.21529	21.7814	0.193527
KH.C14.509.v1.B.ND1-1	2914	3	15	2.18938	11.313	0.193527
KH.C5.224.v1.A.SL1-1	2054	1	5	1.03535	5.34991	0.193527
KH.C11.122.v1.A.SL1-1	1856	1	5	1.14581	5.92065	0.193527
KH.C3.92.v1.B.SL1-1	2427	3	15	2.6287	13.5831	0.193527
KH.C7.390.v1.C.SL1-1	1283	2	10	3.31507	17.1297	0.193527
KH.L129.5.v1.A.ND1-1	1556	1	5	1.36672	7.06216	0.193527
KH.L44.3.v1.A.ND1-1	1267	1	5	1.67846	8.67302	0.193527
KH.L132.1.v1.C.ND1-1	1140	1	5	1.86545	9.63923	0.193527
KH.C2.338.v4.A.SL1-2	1503	2	10	2.82983	14.6224	0.193527
KH.S534.7.v1.A.ND1-1	1493	2	10	2.84878	14.7203	0.193527
KH.C5.468.v1.A.ND1-1	528	1	5	4.02768	20.812	0.193527
KH.L40.1.v2.B.SL2-1	3685	1	5	0.5771	2.98201	0.193527
KH.C2.338.v4.A.SL2-2	1474	2	10	2.8855	14.9101	0.193527
KH.C14.146.v2.A.SL2-1	1266	4	20	6.71916	34.7195	0.193527
KH.C4.729.v1.A.SL1-1	2082	1	5	1.02143	5.27796	0.193527
KH.C8.680.v1.B.ND1-1	919	1	5	2.31405	11.9573	0.193527
KH.C2.122.v3.A.SL1-2	1159	1	5	1.83487	9.48121	0.193527
KH.C12.259.v2.A.ND2-1	1042	2	10	4.08179	21.0916	0.193527
KH.C9.876.v1.A.ND1-1	2073	1	5	1.02586	5.30088	0.193527
KH.C11.519.v1.A.ND1-1	1431	1	5	1.4861	7.67905	0.193527
KH.C2.475.v1.A.SL1-1	3281	2	10	1.29632	6.6984	0.193527
KH.L158.3.v1.A.SL1-1	1889	8	40	9.00631	46.5377	0.193527
KH.S1921.1.v1.A.ND1-1	1855	2	10	2.29285	11.8477	0.193527
KH.L40.1.v1.B.SL1-1	3326	1	5	0.639391	3.30388	0.193527
KH.C11.519.v2.A.ND1-1	1521	1	5	1.39817	7.22467	0.193527
KH.C2.365.v1.A.ND1-1	752	2	10	5.65589	29.2253	0.193527
KH.C8.192.v3.A.ND1-1	833	1	5	2.55296	13.1917	0.193527
KH.C5.403.v1.A.ND1-1	2017	2	10	2.10869	10.8961	0.193527
KH.C11.286.v1.C.SL1-1	1701	4	20	5.00086	25.8406	0.193527
KH.C3.98.v1.C.SL1-1	1481	1	5	1.43593	7.4198	0.193527
KH.L158.3.v1.A.SL2-1	1878	8	40	9.05906	46.8103	0.193527
KH.C3.895.v1.C.SL1-1	1122	1	5	1.89538	9.79387	0.193527
KH.C14.540.v1.B.SL1-1	2536	5	25	4.19285	21.6655	0.193527
KH.L11.5.v3.B.ND2-1	1307	3	15	4.88129	25.2228	0.193527
KH.C9.351.v1.C.ND1-1	834	6	30	15.2994	79.0555	0.193527
KH.L40.1.v2.B.SL3-1	3692	1	5	0.576006	2.97636	0.193527
KH.C3.114.v1.A.SL1-1	1322	4	20	6.43454	33.2488	0.193527
KH.S494.2.v2.A.ND3-2	1684	2	10	2.52567	13.0507	0.193527
KH.L142.11.v1.A.ND1-1	1234	1	5	1.72335	8.90496	0.193527
KH.C3.487.v1.A.SL1-1	1953	1	5	1.0889	5.62659	0.193527
KH.C13.134.v2.A.SL1-1	1801	3	15	3.54239	18.3044	0.193527
KH.L96.84.v1.A.ND1-1	1104	1	5	1.92628	9.95355	0.193527
KH.C1.151.v1.A.SL1-1	1240	1	5	1.71501	8.86187	0.193527
KH.C8.433.v1.B.SL1-1	1854	2	10	2.29408	11.8541	0.193527
KH.L7.19.v1.A.SL1-1	1194	1	5	1.78108	9.20328	0.193527
KH.L71.14.v1.A.SL1-1	707	1	5	3.00794	15.5427	0.193527
KH.C10.493.v1.A.ND1-1	1126	2	10	3.77729	19.5182	0.193527
KH.C8.454.v2.A.ND2-2	2233	4	20	3.80943	19.6842	0.193527
KH.S494.2.v2.A.SL1-2	547	1	5	3.88778	20.0891	0.193527
KH.C7.406.v1.B.ND1-1	585	1	5	3.63524	18.7841	0.193527
KH.C3.487.v1.A.SL2-1	1943	1	5	1.0945	5.65554	0.193527
KH.C11.122.v3.A.SL2-1	1848	1	5	1.15077	5.94628	0.193527
KH.L24.7.v4.A.SL3-1	2111	2	10	2.01479	10.4109	0.193527
KH.C11.122.v2.A.SL1-1	1838	1	5	1.15703	5.97863	0.193527
KH.C1.62.v2.A.SL1-1	2317	1	5	0.917831	4.74265	0.193527
KH.C10.13.v1.A.ND2-1	2127	4	20	3.99927	20.6652	0.193527
KH.C7.596.v1.A.ND1-1	1747	1	5	1.2173	6.29005	0.193527
KH.C10.565.v1.A.SL1-1	2340	3	15	2.72643	14.0881	0.193527
KH.C11.410.v1.A.ND1-1	2237	1	5	0.950655	4.91226	0.193527
KH.S489.3.v1.A.ND1-1	1905	1	5	1.11633	5.76836	0.193527
KH.C9.21.v1.A.SL2-1	746	4	20	11.4028	58.9208	0.193527
KH.L96.97.v1.A.ND1-1	1975	1	5	1.07677	5.56391	0.193527
KH.C7.601.v1.B.SL1-1	1917	1	5	1.10935	5.73225	0.193527
KH.C12.352.v1.B.ND1-1	7700	1	5	0.276184	1.42711	0.193527
KH.C10.93.v1.A.ND1-1	3302	1	5	0.644038	3.3279	0.193527
KH.C4.408.v3.A.SL1-2	1885	22	109	24.8199	127.084	0.195302
KH.C4.408.v4.A.ND2-2	1797	22	109	26.0353	133.308	0.195302
KH.L63.13.v1.A.ND2-1	1011	13	64	27.3452	139.125	0.196551
KH.C4.408.v2.A.ND2-1	1814	22	108	25.7914	130.847	0.197111
KH.C4.408.v1.A.SL1-1	1902	22	108	24.5981	124.793	0.197111
KH.C5.27.v1.A.ND1-1	1745	10	49	12.1869	61.7132	0.197477
KH.L63.13.v1.A.SL1-1	929	13	63	29.7589	149.04	0.199671
KH.S1807.1.v2.A.ND1-1	1011	6	29	12.6209	63.0411	0.2002
KH.C4.691.v1.A.SL1-1	760	12	58	33.5781	167.723	0.2002
KH.C2.429.v1.A.SL1-1	1888	6	29	6.75831	33.7577	0.2002
KH.C4.571.v1.A.SL1-1	7451	6	29	1.71248	8.55383	0.2002
KH.C1.101.v2.A.ND3-1	1396	5	24	7.61681	37.7836	0.201591
KH.C1.101.v1.A.ND2-1	1454	5	24	7.31298	36.2764	0.201591
KH.C8.454.v1.A.ND1-1	1367	5	24	7.7784	38.5851	0.201591
KH.C1.101.v1.A.SL1-1	1221	5	24	8.70849	43.1989	0.201591
KH.S346.1.v1.A.SL1-1	1599	9	43	11.9697	59.1013	0.202528
KH.S346.1.v1.A.SL2-1	1619	9	43	11.8218	58.3712	0.202528
KH.C8.511.v1.A.ND1-1	802	4	19	10.6066	52.0663	0.203713
KH.C12.544.v2.A.ND2-2	1265	4	19	6.72447	33.0096	0.203713
KH.C8.511.v1.A.SL2-1	683	4	19	12.4545	61.1378	0.203713
KH.C8.829.v1.B.ND1-1	3635	8	38	4.68031	22.975	0.203713
KH.C1.624.v1.A.SL1-1	538	4	19	15.8113	77.6155	0.203713
KH.C1.624.v1.A.SL2-1	521	4	19	16.3272	80.1481	0.203713
KH.C3.64.v1.C.ND1-1	642	4	19	13.2499	65.0423	0.203713
KH.C2.248.v1.A.SL2-1	2681	10	47	7.93217	38.5282	0.20588
KH.C2.248.v1.A.SL1-1	2696	10	47	7.88804	38.3138	0.20588
KH.S497.6.v1.B.SL1-1	1880	3	14	3.39353	16.3662	0.20735
KH.C7.751.v1.A.ND1-1	1103	3	14	5.78408	27.8952	0.20735
KH.S781.11.v1.A.SL1-1	1182	3	14	5.3975	26.0308	0.20735
KH.S970.3.v1.C.SL1-1	1549	3	14	4.11869	19.8634	0.20735
KH.C6.209.v1.A.SL1-1	2032	15	70	15.6984	75.7097	0.20735
KH.L37.23.v2.A.ND1-1	1634	3	14	3.90443	18.8301	0.20735
KH.C7.522.v1.A.SL1-1	918	6	28	13.8994	67.0336	0.20735
KH.C2.858.v1.A.SL1-1	1741	3	14	3.66447	17.6728	0.20735
KH.C2.454.v2.A.ND1-2	1806	3	14	3.53258	17.0368	0.20735
KH.C2.815.v1.A.ND1-1	1535	6	28	8.3125	40.0891	0.20735
KH.L41.54.v1.B.ND1-1	994	3	14	6.41835	30.9541	0.20735
KH.C6.209.v1.A.SL2-1	2028	15	70	15.7294	75.859	0.20735
KH.S545.5.v1.A.SL1-1	1517	3	14	4.20557	20.2824	0.20735
KH.L37.23.v1.A.ND1-1	1631	3	14	3.91161	18.8648	0.20735
KH.L149.1.v1.A.SL2-1	1898	16	74	17.9272	85.6866	0.209218
KH.C1.58.v1.A.SL1-1	1401	21	97	31.8764	152.164	0.209488
KH.C1.58.v1.A.SL2-1	1384	21	97	32.268	154.033	0.209488
KH.L4.15.v2.C.ND2-1	2774	23	106	17.6323	83.9801	0.209959
KH.L4.15.v1.C.SL1-1	2975	23	106	16.4411	78.3062	0.209959
KH.S1500.1.v1.A.SL1-1	2427	5	23	4.38116	20.8274	0.210355
KH.C2.911.v1.A.SL1-1	1746	5	23	6.08996	28.9508	0.210355
KH.C11.326.v2.A.ND2-1	2818	10	46	7.54654	35.8752	0.210355
KH.C8.454.v3.A.ND1-1	1031	5	23	10.3134	49.0282	0.210355
KH.C11.326.v4.A.ND2-1	2891	10	46	7.35598	34.9693	0.210355
KH.C2.608.v1.A.ND2-1	777	7	32	19.1587	90.512	0.21167
KH.C2.608.v1.A.SL1-1	711	7	32	20.9371	98.9139	0.21167
KH.C11.317.v1.B.SL1-1	2717	7	32	5.47895	25.8844	0.21167
KH.L142.4.v1.A.SL1-2	1291	14	64	23.0617	108.951	0.21167
KH.L142.4.v1.A.ND2-2	1316	14	64	22.6236	106.881	0.21167
KH.C2.280.v1.A.ND1-1	1367	9	41	14.0011	65.9162	0.212408
KH.C10.223.v1.A.SL1-1	2915	9	41	6.56588	30.9117	0.212408
KH.C2.280.v2.A.SL2-1	1259	9	41	15.2022	71.5707	0.212408
KH.C7.81.v3.A.SL3-1	2732	13	59	10.1193	47.4623	0.213208
KH.L83.2.v2.A.SL3-1	1611	2	9	2.64012	12.2779	0.21503
KH.S779.6.v1.B.SL1-1	4451	2	9	0.955567	4.44388	0.21503
KH.L28.6.v1.B.SL1-1	1931	2	9	2.2026	10.2432	0.21503
KH.C9.56.v1.A.SL1-1	2391	2	9	1.77885	8.27256	0.21503
KH.C11.220.v1.A.SL1-1	3731	4	18	2.27994	10.6029	0.21503
KH.L18.9.v1.A.SL1-1	1535	2	9	2.77083	12.8858	0.21503
KH.C13.162.v1.A.ND1-1	1649	6	27	7.73783	35.9849	0.21503
KH.C14.146.v1.A.ND1-1	1177	4	18	7.22724	33.6104	0.21503
KH.C5.427.v1.A.ND1-1	1177	4	18	7.22724	33.6104	0.21503
KH.C3.172.v2.A.nonSL1-1	638	2	9	6.6665	31.0027	0.21503
KH.C7.546.v1.A.SL1-1	1400	4	18	6.07604	28.2567	0.21503
KH.C2.101.v1.A.SL3-2	1150	4	18	7.39692	34.3995	0.21503
KH.L83.2.v1.A.ND2-1	1418	2	9	2.99946	13.949	0.21503
KH.C9.625.v1.A.SL1-1	1981	2	9	2.14701	9.9847	0.21503
KH.C9.56.v2.A.SL1-1	2343	2	9	1.81529	8.44204	0.21503
KH.C8.339.v1.A.ND1-1	1293	2	9	3.28943	15.2975	0.21503
KH.L83.2.v2.A.SL1-1	1622	2	9	2.62221	12.1946	0.21503
KH.C3.727.v1.A.SL1-1	579	2	9	7.34582	34.1618	0.21503
KH.C2.101.v1.A.SL1-2	1621	4	18	5.24766	24.4043	0.21503
KH.L4.52.v1.A.SL1-1	1392	4	18	6.11096	28.4191	0.21503
KH.C14.146.v3.A.SL3-1	1290	4	18	6.59415	30.6662	0.21503
KH.C2.184.v3.A.ND4-1	908	2	9	4.68417	21.7838	0.21503
KH.L7.20.v1.A.ND1-1	2033	4	18	4.18419	19.4586	0.21503
KH.C2.101.v1.A.SL2-2	1180	4	18	7.20886	33.5249	0.21503
KH.L16.1.v1.A.ND1-1	1121	2	9	3.79414	17.6447	0.21503
KH.L16.1.v2.A.ND1-1	1328	2	9	3.20273	14.8944	0.21503
KH.C4.105.v1.A.SL2-1	3248	2	9	1.30949	6.08981	0.21503
KH.C1.968.v1.A.SL1-1	1021	2	9	4.16575	19.3729	0.21503
KH.L37.59.v1.A.SL1-1	1989	14	63	14.9686	69.6118	0.21503
KH.C11.220.v2.B.SL1-1	3415	4	18	2.49091	11.584	0.21503
KH.C11.418.v1.A.ND1-1	2167	2	9	1.96273	9.12769	0.21503
KH.C14.201.v3.C.SL1-1	166	2	9	25.6219	119.155	0.21503
KH.L131.17.v1.A.SL1-1	1463	2	9	2.9072	13.52	0.21503
KH.C9.110.v1.C.ND1-1	2213	2	9	1.92193	8.93796	0.21503
KH.C4.105.v2.A.ND1-1	3294	2	9	1.2912	6.00477	0.21503
KH.C2.101.v1.A.ND4-2	2159	4	18	3.94	18.323	0.21503
KH.C3.291.v1.C.SL1-1	1537	2	9	2.76723	12.869	0.21503
KH.L18.9.v1.A.ND2-1	1587	2	9	2.68004	12.4636	0.21503
KH.C5.429.v2.A.SL1-1	1446	13	58	19.1189	88.1529	0.216884
KH.L34.25.v1.A.ND1-1	1431	7	31	10.4027	47.6101	0.218498
KH.C9.233.v3.A.SL1-1	2612	12	53	9.77005	44.5944	0.219087
KH.L61.1.v1.A.SL2-2	1760	32	141	38.6657	176.069	0.219605
KH.L61.1.v4.B.SL4-2	1781	32	141	38.2098	173.993	0.219605
KH.L61.1.v1.A.SL1-2	1825	32	141	37.2886	169.798	0.219605
KH.L61.1.v4.B.ND3-2	1825	32	141	37.2886	169.798	0.219605
KH.C2.251.v3.A.SL2-1	1642	5	22	6.47568	29.446	0.219917
KH.C2.251.v3.A.SL1-1	1681	5	22	6.32544	28.7629	0.219917
KH.C1.581.v1.A.SL1-1	4278	11	48	5.46815	24.6591	0.22175
KH.C4.225.v1.A.SL1-1	2696	14	61	11.0432	49.7264	0.22208
KH.C1.245.v1.A.SL2-1	1171	6	26	10.8964	48.7971	0.2233
KH.C10.395.v1.A.ND1-1	1432	3	13	4.4552	19.9516	0.2233
KH.C1.245.v1.A.SL1-1	1200	6	26	10.6331	47.6178	0.2233
KH.C9.17.v1.A.SL1-1	1340	3	13	4.76108	21.3214	0.2233
KH.C3.597.v1.C.SL1-1	961	3	13	6.63875	29.7302	0.2233
KH.C11.278.v1.A.SL1-1	1394	3	13	4.57664	20.4955	0.2233
KH.C5.14.v4.A.SL2-1	942	9	39	20.318	90.9894	0.2233
KH.C10.75.v1.A.ND1-1	991	3	13	6.43778	28.8301	0.2233
KH.C10.75.v1.A.SL2-1	965	3	13	6.61124	29.6069	0.2233
KH.C5.14.v2.A.SL2-1	853	9	39	22.4379	100.483	0.2233
KH.S1776.1.v1.A.ND1-1	1093	3	13	5.837	26.1397	0.2233
KH.L50.8.v1.A.ND1-1	869	3	13	7.34159	32.8776	0.2233
KH.C2.610.v2.A.ND2-1	1044	3	13	6.11096	27.3665	0.2233
KH.C5.14.v2.A.ND1-1	929	9	39	20.6023	92.2627	0.2233
KH.C5.14.v6.A.ND1-1	968	9	39	19.7722	88.5455	0.2233
KH.C5.14.v4.A.ND1-1	1018	9	39	18.8011	84.1965	0.2233
KH.C8.356.v3.A.SL1-2	1486	3	13	4.2933	19.2266	0.2233	dnajc6
KH.C5.14.v6.A.SL2-1	892	9	39	21.4569	96.0897	0.2233
KH.S164.26.v1.A.ND1-1	4687	3	13	1.36118	6.09573	0.2233
KH.C9.233.v2.A.ND2-1	2448	12	52	10.4246	46.6841	0.2233
KH.C14.236.v1.A.ND1-1	1465	26	112	37.742	168.019	0.22463
KH.C1.256.v1.A.ND2-1	817	7	30	18.2207	80.7005	0.225782
KH.C1.256.v2.A.SL3-1	830	7	30	17.9353	79.4365	0.225782
KH.L164.4.v1.A.ND1-1	646	7	30	23.0438	102.062	0.225782
KH.C1.256.v2.A.SL1-1	778	7	30	19.1341	84.7459	0.225782
KH.C8.494.v1.A.ND1-1	1450	18	77	26.3994	116.708	0.2262
KH.L61.1.v5.A.SL4-2	1883	33	141	37.2694	164.568	0.226468
KH.L61.1.v5.A.ND3-2	1927	33	141	36.4184	160.811	0.226468
KH.L61.1.v6.A.SL1-2	1927	33	141	36.4184	160.811	0.226468
KH.L61.1.v6.A.SL2-2	1862	33	141	37.6897	166.424	0.226468
KH.L108.54.v1.A.SL1-1	1723	11	47	13.5768	59.9501	0.226468
KH.L108.54.v1.A.SL2-1	1659	11	47	14.1005	62.2628	0.226468
KH.C8.597.v1.A.ND1-1	736	4	17	11.5577	50.7631	0.227679
KH.C5.493.v2.A.ND1-1	1626	4	17	5.23152	22.9776	0.227679
KH.L131.6.v2.A.SL1-2	759	4	17	11.2075	49.2248	0.227679
KH.C12.338.v1.C.ND1-1	1423	4	17	5.97783	26.2556	0.227679
KH.C5.493.v1.A.SL2-1	1514	4	17	5.61853	24.6774	0.227679
KH.C8.37.v1.A.ND1-1	2021	4	17	4.20903	18.4867	0.227679
KH.C12.335.v1.A.SL1-1	1708	4	17	4.98036	21.8745	0.227679
KH.C1.850.v1.A.SL2-1	1724	17	72	20.9701	91.7851	0.228469
KH.C1.1174.v1.A.ND1-1	1119	5	21	9.5023	41.2445	0.230389
KH.C2.750.v1.A.ND1-1	780	5	21	13.6321	59.17	0.230389
KH.L43.2.v2.B.SL2-2	1916	5	21	5.54962	24.088	0.230389
KH.S1807.1.v3.A.ND2-1	1822	10	42	11.6719	50.6615	0.230389
KH.C7.81.v1.A.SL1-1	2334	10	42	9.11146	39.5481	0.230389
KH.S1524.1.v1.A.SL2-1	3136	5	21	3.39065	14.717	0.230389
KH.C7.81.v1.A.SL2-1	2331	10	42	9.12318	39.599	0.230389
KH.C3.241.v1.A.SL2-1	2092	5	21	5.08273	22.0615	0.230389
KH.C3.241.v1.A.SL1-1	2118	5	21	5.02034	21.7907	0.230389
KH.S1524.1.v1.A.SL1-1	3125	5	21	3.40258	14.7688	0.230389
KH.C12.451.v2.A.SL1-2	1968	23	96	24.8537	107.207	0.231829
KH.C7.108.v1.A.SL1-1	2699	12	50	9.45512	40.714	0.232232
KH.L157.3.v1.A.nonSL2-1	1180	7	29	12.6155	54.0124	0.233567
KH.L147.41.v1.A.ND1-1	1134	7	29	13.1272	56.2033	0.233567
KH.L147.41.v1.A.SL2-1	1007	7	29	14.7828	63.2915	0.233567
KH.L157.3.v1.A.ND1-1	1235	7	29	12.0537	51.6069	0.233567
KH.C9.656.v1.A.SL1-1	1463	23	95	33.4328	142.711	0.23427
KH.C1.850.v1.A.SL1-1	1713	17	70	21.1048	89.8086	0.234997
KH.C11.482.v1.B.SL2-1	3232	9	37	5.92188	25.1598	0.235371
KH.L149.1.v1.A.SL1-1	1952	18	74	19.6102	83.3161	0.235371
KH.C1.768.v2.A.SL3-1	2159	13	53	12.805	53.9511	0.237344
KH.L65.20.v1.A.SL1-1	2140	15	61	14.9062	62.646	0.237943
KH.L37.70.v1.A.ND1-1	544	16	65	62.5475	262.598	0.238187
KH.C5.429.v3.A.ND2-1	1924	17	69	18.7903	78.8172	0.238403
KH.C3.627.v1.C.ND1-1	2435	1	4	0.873353	3.61026	0.241909
KH.C9.481.v2.A.ND1-1	1249	6	24	10.2159	42.2305	0.241909
KH.C5.417.v1.A.ND1-1	2587	1	4	0.822039	3.39814	0.241909
KH.C5.14.v5.A.SL2-2	1239	16	64	27.4623	113.524	0.241909
KH.C14.582.v1.B.ND1-1	3188	1	4	0.667068	2.75752	0.241909
KH.C5.14.v3.A.ND1-2	1365	16	64	24.9273	103.044	0.241909
KH.S1964.2.v1.B.ND1-1	586	1	4	3.62903	15.0017	0.241909
KH.C1.62.v1.A.SL2-1	2017	1	4	1.05435	4.35844	0.241909
KH.C6.97.v1.A.ND1-1	1882	1	4	1.12998	4.67108	0.241909
KH.C2.922.v2.A.ND2-1	1241	7	28	11.9954	49.5865	0.241909
KH.L152.2.v1.A.SL1-1	1915	1	4	1.1105	4.59059	0.241909
KH.L51.4.v1.B.ND1-1	631	1	4	3.37023	13.9318	0.241909
KH.C14.614.v1.A.ND1-1	2814	5	20	3.77863	15.6201	0.241909
KH.L153.9.v1.A.SL1-1	2607	2	8	1.63146	6.74413	0.241909
KH.L77.4.v1.B.ND1-1	1795	1	4	1.18474	4.89748	0.241909
KH.C1.949.v1.A.SL1-1	1364	1	4	1.5591	6.445	0.241909
KH.L30.4.v1.A.ND1-1	1760	3	12	3.62491	14.9846	0.241909
KH.C2.59.v1.A.SL1-1	3205	4	16	2.65412	10.9716	0.241909
KH.C1.1280.v1.A.ND1-1	3642	1	4	0.583914	2.41378	0.241909	methuselah
KH.C4.462.v1.A.SL1-1	728	1	4	2.92117	12.0755	0.241909
KH.C2.129.v1.A.SL1-1	532	1	4	3.9974	16.5244	0.241909
KH.C5.264.v1.A.ND1-1	532	1	4	3.9974	16.5244	0.241909
KH.C14.226.v1.B.SL1-1	2719	2	8	1.56426	6.46633	0.241909
KH.C9.427.v1.C.ND1-1	742	1	4	2.86606	11.8477	0.241909
KH.C1.1161.v1.A.ND1-1	6201	1	4	0.342947	1.41767	0.241909
KH.L119.13.v1.B.SL1-1	1814	1	4	1.17233	4.84618	0.241909
KH.C2.838.v1.B.SL1-1	2345	3	12	2.72062	11.2465	0.241909
KH.C2.669.v1.A.SL1-1	3377	4	16	2.51894	10.4128	0.241909
KH.C3.804.v1.C.ND1-1	1358	1	4	1.56599	6.47347	0.241909
KH.C9.767.v1.C.ND1-1	1223	1	4	1.73885	7.18804	0.241909
KH.C11.280.v1.A.ND2-1	997	1	4	2.13301	8.81743	0.241909
KH.L134.7.v1.B.SL1-1	736	1	4	2.88942	11.9443	0.241909
KH.C5.14.v1.A.ND1-2	1276	16	64	26.666	110.232	0.241909
KH.L172.33.v1.A.ND1-1	951	1	4	2.23619	9.24393	0.241909
KH.C11.721.v1.A.ND1-1	3201	2	8	1.32872	5.49264	0.241909
KH.C2.109.v1.A.ND1-1	1590	5	20	6.68747	27.6446	0.241909
KH.C2.909.v1.A.ND1-1	3180	1	4	0.668747	2.76446	0.241909
KH.C8.97.v2.A.SL1-1	695	3	12	9.17963	37.9467	0.241909
KH.C9.21.v1.A.SL1-1	831	6	24	15.3546	63.4728	0.241909
KH.C2.365.v2.A.ND3-2	1326	4	16	6.41513	26.5188	0.241909
KH.L147.6.v1.A.SL1-1	1764	2	8	2.41113	9.96709	0.241909
KH.C10.393.v1.A.ND1-1	5490	2	8	0.774723	3.20254	0.241909
KH.C4.411.v1.A.SL1-1	1709	1	4	1.24436	5.14393	0.241909
KH.C3.680.v1.A.ND1-1	1285	1	4	1.65495	6.84123	0.241909
KH.C4.720.v1.A.SL1-1	1554	1	4	1.36848	5.657	0.241909
KH.C8.567.v1.A.SL2-1	1059	4	16	8.03254	33.2048	0.241909
KH.C11.407.v1.C.ND1-1	1174	1	4	1.81143	7.48806	0.241909
KH.L24.12.v2.A.nonSL2-1	248	1	4	8.57506	35.4475	0.241909
KH.C3.402.v1.A.ND2-1	1520	5	20	6.99544	28.9177	0.241909
KH.C3.830.v1.A.SL2-1	959	2	8	4.43507	18.3336	0.241909
KH.L37.46.v1.A.ND1-1	1805	3	12	3.53454	14.611	0.241909
KH.C4.127.v1.A.SL1-1	1290	5	20	8.24269	34.0736	0.241909
KH.C3.830.v1.A.ND1-1	1085	2	8	3.92003	16.2046	0.241909
KH.C14.345.v1.A.SL1-1	3849	1	4	0.552511	2.28396	0.241909
KH.C4.164.v1.A.ND1-1	1154	4	16	7.37128	30.4713	0.241909
KH.C4.686.v1.A.ND1-1	1692	16	64	20.1098	83.1298	0.241909
KH.C9.378.v1.A.ND2-1	3924	1	4	0.541951	2.24031	0.241909
KH.C8.846.v1.A.SL1-1	1888	9	36	10.1375	41.9061	0.241909
KH.C2.365.v2.A.SL2-2	1306	4	16	6.51337	26.9249	0.241909
KH.L13.17.v3.A.SL3-1	571	3	12	11.1731	46.1873	0.241909
KH.L25.15.v1.A.ND1-1	1167	4	16	7.28917	30.1319	0.241909
KH.C5.14.v5.A.ND1-2	1315	16	64	25.8752	106.962	0.241909
KH.L95.11.v1.C.ND1-1	284	1	4	7.48808	30.9541	0.241909
KH.C14.488.v1.B.SL1-1	3136	1	4	0.67813	2.80325	0.241909
KH.C2.109.v2.A.ND1-1	1651	5	20	6.44038	26.6232	0.241909
KH.C11.415.v1.A.ND1-1	2148	1	4	0.990044	4.09263	0.241909
KH.C3.402.v2.A.ND1-1	1619	5	20	6.56768	27.1494	0.241909
KH.C14.357.v1.A.SL1-1	2546	1	4	0.835277	3.45286	0.241909
KH.L37.46.v1.A.SL2-1	1559	3	12	4.09227	16.9166	0.241909
KH.C2.63.v1.A.ND1-1	3083	4	16	2.75915	11.4057	0.241909
KH.L4.54.v1.A.ND1-2	2340	3	12	2.72643	11.2705	0.241909
KH.C4.446.v1.A.ND1-1	729	1	4	2.91717	12.059	0.241909
KH.L63.27.v1.B.nonSL1-1	1729	1	4	1.22997	5.08443	0.241909
KH.C12.687.v1.A.ND1-1	2012	3	12	3.1709	13.1078	0.241909
KH.C10.124.v1.A.ND1-1	3425	1	4	0.620909	2.56671	0.241909
KH.C12.561.v1.A.SL1-1	2055	1	4	1.03485	4.27785	0.241909
KH.C5.14.v1.A.SL2-2	1200	16	64	28.3549	117.213	0.241909
KH.C6.92.v1.A.ND1-1	1252	1	4	1.69857	7.02155	0.241909
KH.C2.470.v1.A.ND1-1	5687	3	12	1.12183	4.63741	0.241909
KH.L24.12.v1.A.ND1-1	324	1	4	6.56362	27.1326	0.241909
KH.C2.184.v1.A.SL3-1	628	2	8	6.77266	27.9967	0.241909
KH.C8.703.v2.B.ND1-1	2842	2	8	1.49656	6.18647	0.241909
KH.S215.23.v1.A.SL1-1	912	1	4	2.33181	9.63923	0.241909
KH.C8.97.v2.A.SL3-1	724	3	12	8.81194	36.4267	0.241909
KH.C9.822.v1.C.ND1-1	726	2	8	5.85844	24.2176	0.241909
KH.C12.57.v1.A.ND1-1	543	1	4	3.91642	16.1896	0.241909
KH.C2.184.v2.A.SL3-1	497	2	8	8.5578	35.3762	0.241909
KH.C4.127.v1.A.SL3-1	1296	5	20	8.20453	33.9158	0.241909
KH.C8.889.v1.A.SL1-1	1246	1	4	1.70675	7.05536	0.241909
KH.L61.8.v1.A.SL2-1	1219	1	4	1.74456	7.21163	0.241909
KH.C5.230.v1.A.ND1-1	1128	1	4	1.8853	7.79342	0.241909
KH.C8.97.v2.A.ND2-1	755	3	12	8.45012	34.931	0.241909
KH.C8.894.v1.A.ND1-1	883	1	4	2.4084	9.95581	0.241909
KH.C13.155.v1.A.ND1-1	1244	1	4	1.7095	7.0667	0.241909
KH.C8.567.v1.A.SL1-1	1275	4	16	6.67173	27.5795	0.241909
KH.C9.421.v2.A.ND1-1	1332	1	4	1.59656	6.59983	0.241909
KH.C9.430.v1.C.ND1-1	721	1	4	2.94953	12.1928	0.241909
KH.C14.192.v1.B.ND1-1	4298	7	28	3.46354	14.3176	0.241909
KH.C2.63.v2.A.ND2-1	3069	4	16	2.77174	11.4578	0.241909
KH.C9.685.v1.C.ND1-1	686	1	4	3.10002	12.8148	0.241909
KH.C7.307.v1.A.ND1-1	2683	1	4	0.792626	3.27655	0.241909
KH.C14.430.v1.A.SL1-1	1572	3	12	4.05842	16.7767	0.241909
KH.L126.3.v1.A.nonSL1-1	918	1	4	2.31657	9.57623	0.241909
KH.S115.24.v1.C.ND1-1	1066	1	4	1.99495	8.2467	0.241909
KH.C8.768.v1.A.SL1-1	1318	3	12	4.84055	20.0098	0.241909
KH.C12.386.v1.A.ND1-1	1104	1	4	1.92628	7.96284	0.241909
KH.L134.7.v1.B.SL2-1	752	1	4	2.82794	11.6901	0.241909
KH.L96.85.v1.A.ND1-1	1564	2	8	2.71946	11.2417	0.241909
KH.C4.127.v1.A.SL2-1	1321	5	20	8.04926	33.2739	0.241909
KH.C10.424.v1.A.SL1-1	2664	8	32	6.38623	26.3993	0.241909
KH.C9.421.v3.A.ND1-1	1296	1	4	1.64091	6.78316	0.241909
KH.C2.107.v1.A.SL1-1	1414	2	8	3.00794	12.4342	0.241909
KH.C1.796.v1.A.ND1-1	2518	2	8	1.68913	6.98251	0.241909
KH.L51.4.v2.B.SL2-1	629	1	4	3.38094	13.9761	0.241909
KH.C12.145.v1.C.ND1-1	1093	1	4	1.94567	8.04298	0.241909
KH.C5.14.v3.A.SL2-2	1289	16	64	26.3971	109.12	0.241909
KH.C2.107.v2.A.nonSL2-1	794	2	8	5.35671	22.1435	0.241909
KH.C8.909.v1.A.SL1-1	1723	3	12	3.70275	15.3064	0.241909
KH.C10.577.v1.A.ND1-1	781	1	4	2.72294	11.2561	0.241909
KH.L155.8.v1.A.ND1-1	1475	1	4	1.44177	5.95998	0.241909
KH.C8.600.v2.A.ND1-1	1537	2	8	2.76723	11.4391	0.241909
KH.C2.107.v1.A.ND3-1	1453	2	8	2.9272	12.1005	0.241909
KH.L20.16.v1.A.SL1-1	1688	3	12	3.77953	15.6238	0.241909
KH.C2.59.v1.A.SL2-1	3208	4	16	2.65164	10.9613	0.241909
KH.C3.763.v1.B.ND1-1	1438	2	8	2.95774	12.2267	0.241909
KH.C10.551.v1.A.ND1-1	4097	2	8	1.03813	4.29142	0.241909
KH.C9.111.v1.A.SL1-1	645	1	4	3.29708	13.6294	0.241909
KH.C9.823.v1.A.ND1-1	672	1	4	3.1646	13.0818	0.241909
KH.C9.378.v2.A.SL1-1	3680	1	4	0.577884	2.38885	0.241909
KH.C9.29.v1.B.ND1-1	4438	2	8	0.958366	3.96168	0.241909
KH.S692.3.v1.B.ND1-1	2878	1	4	0.738921	3.05454	0.241909
KH.C3.781.v1.A.SL1-2	1666	17	67	21.7001	88.3847	0.245519
KH.C7.476.v1.C.ND1-1	2043	17	67	17.6958	72.0748	0.245519
KH.C13.87.v1.A.SL1-1	3502	11	43	6.67983	26.9854	0.247535
KH.C10.199.v1.A.SL1-1	2429	10	39	8.7551	35.287	0.248112
KH.C11.482.v2.B.ND1-1	4576	10	39	4.64732	18.7308	0.248112
KH.C10.199.v2.A.SL1-1	2388	10	39	8.90542	35.8928	0.248112
KH.C4.303.v2.A.SL2-1	2086	9	35	9.17523	36.8749	0.24882
KH.C4.303.v1.A.ND1-1	2154	9	35	8.88558	35.7108	0.24882
KH.C13.105.v3.A.ND2-1	2965	9	35	6.45515	25.943	0.24882
KH.L19.5.v1.A.ND1-1	270	36	140	283.549	1139.57	0.24882
KH.C2.54.v1.A.ND1-1	1790	9	35	10.6925	42.9727	0.24882
KH.C13.11.v1.B.SL1-1	2987	8	31	5.69565	22.8089	0.249712
KH.C13.11.v1.B.SL3-1	2996	8	31	5.67854	22.7403	0.249712
KH.C7.164.v3.C.ND6-1	1133	62	240	116.373	465.542	0.249972
KH.C2.579.v1.A.SL1-1	766	37	143	102.722	410.284	0.250367
KH.C3.104.v2.C.SL3-1	1070	7	27	13.9124	55.4571	0.250868
KH.L162.8.v1.A.SL3-1	350	7	27	42.5323	169.54	0.250868
KH.L162.8.v1.A.SL2-1	400	7	27	37.2158	148.348	0.250868
KH.C1.1089.v1.A.ND1-1	1191	7	27	12.499	49.8229	0.250868
KH.C5.429.v1.A.SL1-1	2056	19	73	19.6526	78.0327	0.25185
KH.C6.101.v2.A.ND2-1	6187	5	19	1.71862	6.74917	0.254641
KH.L97.13.v1.A.SL1-1	1886	10	38	11.2758	44.2812	0.254641
KH.C2.268.v1.A.SL1-1	1565	5	19	6.7943	26.6819	0.254641
KH.L97.13.v1.A.ND2-1	1902	10	38	11.1809	43.9087	0.254641
KH.C12.368.v1.A.ND1-1	4354	5	19	2.44214	9.59052	0.254641
KH.C6.101.v2.A.SL3-1	6182	5	19	1.72001	6.75463	0.254641
KH.C9.590.v1.A.ND1-1	2012	5	19	5.28483	20.754	0.254641
KH.C2.721.v2.A.ND1-1	1561	5	19	6.81171	26.7503	0.254641
KH.C2.268.v2.A.SL1-1	1345	5	19	7.90563	31.0462	0.254641
KH.S1641.1.v1.A.ND1-1	530	87	330	349.086	1368.41	0.255104
KH.C11.61.v2.A.ND1-1	947	14	53	31.4389	122.999	0.255602
KH.C11.61.v3.A.SL2-1	862	14	53	34.539	135.128	0.255602
KH.L18.117.v1.A.SL1-1	2539	23	87	19.2643	75.3067	0.255812
KH.L18.117.v1.A.SL2-1	2717	23	87	18.0023	70.3731	0.255812
KH.C9.346.v1.B.ND1-1	1280	9	34	14.9528	58.3776	0.256139
KH.C5.198.v1.A.SL1-1	1511	17	64	23.9262	93.0878	0.257028
KH.C2.59.v2.A.SL1-1	3205	4	15	2.65412	10.2859	0.258036
KH.L161.3.v1.A.ND4-1	1430	24	90	35.6914	138.32	0.258036
KH.L161.3.v1.A.SL2-1	1412	24	90	36.1464	140.083	0.258036
KH.C9.8.v1.A.ND1-1	1908	4	15	4.45831	17.2779	0.258036
KH.C9.235.v3.B.SL1-1	2424	4	15	3.50926	13.5999	0.258036
KH.C9.235.v1.B.SL3-1	2341	4	15	3.63369	14.0821	0.258036
KH.C9.235.v4.A.ND2-1	1355	4	15	6.27783	24.3293	0.258036
KH.C9.235.v2.A.SL3-1	1230	4	15	6.91582	26.8018	0.258036
KH.C9.235.v4.A.SL1-1	1313	4	15	6.47864	25.1075	0.258036
KH.S1807.1.v1.A.ND2-2	1010	4	15	8.42224	32.6398	0.258036
KH.S369.1.v1.A.SL1-1	1805	4	15	4.71272	18.2638	0.258036
KH.C7.516.v1.A.ND1-1	848	4	15	10.0312	38.8752	0.258036
KH.L120.1.v1.A.ND1-1	3550	16	60	9.58474	37.145	0.258036
KH.S931.1.v1.A.ND1-1	1882	4	15	4.5199	17.5166	0.258036
KH.S931.1.v2.A.ND1-1	1882	4	15	4.5199	17.5166	0.258036
KH.S369.1.v2.A.ND2-1	2615	4	15	3.25295	12.6066	0.258036
KH.L25.16.v1.C.ND1-1	928	4	15	9.16644	35.5239	0.258036
KH.L161.3.v1.A.SL1-1	1427	24	90	35.7665	138.61	0.258036
KH.C13.184.v1.A.SL1-1	1785	4	15	4.76552	18.4684	0.258036
KH.C13.11.v2.B.SL2-1	2546	8	30	6.68221	25.8964	0.258036
KH.L161.3.v1.A.SL3-1	1394	24	90	36.6132	141.892	0.258036
KH.C5.235.v1.A.SL1-1	2217	4	15	3.83692	14.8697	0.258036
KH.L161.3.v1.A.SL5-1	1375	24	90	37.1191	143.852	0.258036
KH.C2.59.v2.A.SL2-1	3208	4	15	2.65164	10.2762	0.258036
KH.L116.6.v1.A.SL1-1	973	11	41	24.0419	92.6079	0.259609
KH.L116.6.v1.A.SL2-1	902	11	41	25.9343	99.8975	0.259609
KH.C14.71.v1.C.ND1-1	660	11	41	35.4436	136.527	0.259609
KH.C14.448.v1.A.ND1-1	2700	7	26	5.51344	21.1635	0.260517
KH.C7.138.v1.C.SL1-2	1860	7	26	8.00339	30.7212	0.260517
KH.C5.56.v1.A.SL1-1	780	7	26	19.085	73.2581	0.260517
KH.C2.212.v1.A.SL1-1	2235	7	26	6.66054	25.5666	0.260517
KH.C8.667.v1.A.ND1-1	1418	28	104	41.9924	161.189	0.260517
KH.C5.398.v1.A.ND1-1	2077	7	26	7.16721	27.5115	0.260517
KH.C5.56.v1.A.ND2-1	958	7	26	15.5389	59.6465	0.260517
KH.C14.448.v2.A.ND2-1	3045	7	26	4.88877	18.7656	0.260517
KH.L162.8.v2.A.ND1-1	383	7	26	38.8676	149.194	0.260517
KH.C2.212.v1.A.SL2-1	2238	7	26	6.65161	25.5323	0.260517
KH.S918.4.v1.A.ND1-1	1369	7	26	10.8738	41.7395	0.260517
KH.C7.297.v2.A.ND2-2	1529	10	37	13.9085	53.1828	0.261523
KH.C7.297.v1.A.ND1-1	1493	10	37	14.2439	54.4652	0.261523
KH.L96.15.v1.A.SL1-1	2486	10	37	8.55436	32.7098	0.261523
KH.C2.251.v1.A.SL2-2	1461	13	48	18.9226	72.2051	0.262068
KH.C2.251.v1.A.SL1-2	1500	13	48	18.4307	70.3278	0.262068
KH.C1.768.v4.A.ND4-1	2179	13	48	12.6875	48.4129	0.262068
KH.C1.768.v3.A.SL1-1	1997	13	48	13.8438	52.8251	0.262068
KH.C1.768.v1.A.ND2-1	1979	13	48	13.9697	53.3056	0.262068
KH.C12.261.v1.A.SL1-1	2049	3	11	3.11364	11.7985	0.2639
KH.C9.9.v1.A.SL2-1	1599	3	11	3.9899	15.1189	0.2639
KH.C2.667.v1.A.ND1-1	1750	3	11	3.64562	13.8144	0.2639
KH.C10.464.v1.A.SL1-1	2789	3	11	2.2875	8.66805	0.2639
KH.C9.9.v2.A.SL3-1	1697	3	11	3.75948	14.2458	0.2639
KH.C9.703.v1.A.SL1-1	2480	3	11	2.57252	9.74806	0.2639
KH.C10.14.v1.A.SL2-1	1155	3	11	5.52367	20.9309	0.2639
KH.C3.185.v1.A.ND2-1	1402	6	22	9.10106	34.4867	0.2639
KH.C9.9.v2.A.ND1-1	1785	3	11	3.57414	13.5435	0.2639
KH.C1.716.v1.A.SL1-1	847	3	11	7.53228	28.5421	0.2639
KH.C5.201.v5.A.ND2-1	960	3	11	6.64567	25.1825	0.2639
KH.C3.714.v1.A.ND1-1	477	3	11	13.3749	50.6817	0.2639
KH.C9.9.v1.A.SL5-1	1579	3	11	4.04043	15.3104	0.2639
KH.C9.493.v1.C.ND1-1	679	3	11	9.39594	35.6041	0.2639
KH.L34.11.v1.A.SL1-1	1284	3	11	4.96873	18.828	0.2639
KH.C10.14.v1.A.SL1-1	1142	3	11	5.58655	21.1692	0.2639
KH.C3.185.v2.A.SL1-1	1293	6	22	9.86828	37.3939	0.2639
KH.C11.327.v1.A.ND1-1	670	6	22	19.0443	72.1647	0.2639
KH.C5.162.v1.A.SL1-1	1196	12	44	21.3373	80.8535	0.2639
KH.L154.44.v1.A.SL1-1	1885	3	11	3.38453	12.825	0.2639
KH.C9.9.v3.A.ND4-1	1682	3	11	3.79301	14.3729	0.2639
KH.C2.667.v2.A.ND1-1	1817	3	11	3.5112	13.305	0.2639
KH.C4.516.v1.A.ND1-1	2214	52	189	49.9476	187.612	0.266228
KH.C4.516.v2.A.ND1-1	2288	52	189	48.3321	181.544	0.266228
KH.C3.154.v1.C.SL1-1	1647	8	29	10.3296	38.6974	0.266934
KH.L20.10.v1.B.ND1-1	1454	8	29	11.7008	43.834	0.266934
KH.C3.154.v1.C.SL2-1	1625	8	29	10.4695	39.2213	0.266934
KH.C10.239.v1.A.ND2-1	799	13	47	34.6007	129.279	0.267644
KH.C3.87.v2.C.SL1-2	1073	26	94	51.5303	192.533	0.267644
KH.C10.239.v1.A.nonSL1-1	663	13	47	41.6983	155.798	0.267644
KH.C10.239.v1.A.nonSL3-1	665	13	47	41.5729	155.329	0.267644
KH.C3.87.v3.C.ND3-2	1538	26	94	35.9506	134.322	0.267644
KH.C3.87.v2.C.SL2-2	1108	26	94	49.9025	186.451	0.267644
KH.C11.98.v1.A.ND1-1	2246	5	18	4.73423	17.6133	0.268788
KH.C14.177.v1.B.SL3-1	382	5	18	27.8353	103.559	0.268788
KH.C1.897.v1.A.SL1-1	1671	5	18	6.3633	23.6741	0.268788
KH.C2.217.v1.A.ND1-1	1916	5	18	5.54962	20.6469	0.268788
KH.C5.394.v2.A.SL1-2	1962	105	376	113.81	421.178	0.270217
KH.C5.127.v1.A.SL1-1	2053	7	25	7.251	26.7626	0.270938
KH.C7.164.v4.C.ND3-1	1142	62	221	115.455	425.308	0.271463
KH.S363.6.v1.A.SL1-1	2673	72	256	57.2825	210.484	0.272147
KH.S406.23.v1.C.ND1-1	216	9	32	88.6089	325.592	0.272147
KH.C11.153.v1.A.SL1-1	7771	26	92	7.11517	26.0188	0.273462
KH.C11.153.v1.A.SL2-1	7768	26	92	7.11792	26.0289	0.273462
KH.C2.4.v2.A.SL2-1	1161	17	60	31.1391	113.579	0.274163
KH.C5.56.v2.A.ND2-2	983	17	60	36.7777	134.145	0.274163
KH.C5.56.v3.A.SL1-2	854	17	60	42.3331	154.408	0.274163
KH.L92.15.v1.C.ND1-1	4981	2	7	0.853891	3.08858	0.276467
KH.L92.15.v2.C.ND2-1	5206	2	7	0.816986	2.95509	0.276467
KH.L87.32.v2.A.ND3-1	893	2	7	4.76285	17.2276	0.276467
KH.C3.16.v2.A.ND2-1	1390	12	42	18.3593	66.4067	0.276467
KH.C6.169.v1.A.ND2-1	2373	4	14	3.58468	12.966	0.276467
KH.S811.1.v1.A.ND2-1	2100	4	14	4.05069	14.6516	0.276467
KH.L73.1.v1.A.ND1-1	2557	2	7	1.66337	6.01651	0.276467
KH.C14.196.v1.A.ND1-1	983	2	7	4.32678	15.6503	0.276467
KH.C14.207.v1.A.SL1-1	644	2	7	6.60439	23.8885	0.276467
KH.C11.514.v1.A.ND1-1	1702	12	42	14.9938	54.2334	0.276467
KH.C7.328.v1.A.SL1-1	1750	2	7	2.43042	8.79098	0.276467
KH.C11.533.v2.A.SL1-1	623	18	63	61.4431	222.244	0.276467
KH.C9.216.v1.A.SL2-1	723	2	7	5.88275	21.2783	0.276467
KH.L31.3.v4.A.ND1-1	1398	4	14	6.08473	22.0089	0.276467
KH.L4.37.v1.C.SL1-1	2709	6	21	4.71011	17.0368	0.276467
KH.L35.5.v1.C.ND1-1	1729	2	7	2.45994	8.89775	0.276467
KH.C11.533.v1.A.SL2-1	551	18	63	69.472	251.285	0.276467
KH.L124.19.v1.A.ND1-1	936	2	7	4.54405	16.4361	0.276467
KH.C3.90.v1.A.SL3-1	1007	8	28	16.8947	61.1091	0.276467
KH.C8.460.v1.A.ND1-1	619	2	7	6.87113	24.8533	0.276467
KH.C3.90.v1.A.ND1-1	1121	8	28	15.1766	54.8946	0.276467
KH.C14.76.v1.A.SL2-1	1722	6	21	7.40981	26.8018	0.276467
KH.C1.195.v1.A.ND1-1	2313	2	7	1.83884	6.65119	0.276467
KH.L9.6.v2.A.SL1-2	759	2	7	5.60373	20.2691	0.276467
KH.C11.533.v1.A.SL1-1	649	18	63	58.9816	213.34	0.276467
KH.C2.371.v3.A.SL1-1	1696	2	7	2.5078	9.07088	0.276467
KH.C3.90.v1.A.SL2-1	954	8	28	17.8332	64.504	0.276467
KH.C7.695.v1.A.ND1-1	1908	4	14	4.45831	16.126	0.276467
KH.L31.3.v3.A.ND2-1	2596	4	14	3.27676	11.8522	0.276467
KH.C5.428.v1.A.ND1-1	2057	2	7	2.06769	7.47895	0.276467
KH.C2.721.v1.A.ND2-1	787	2	7	5.40436	19.5479	0.276467
KH.C5.58.v3.A.ND3-3	1346	14	49	22.1193	80.007	0.276467
KH.C12.410.v1.A.ND1-1	1540	2	7	2.76184	9.98975	0.276467
KH.C8.460.v1.A.nonSL2-1	545	2	7	7.80409	28.2279	0.276467
KH.C3.18.v1.A.SL1-1	565	2	7	7.52784	27.2287	0.276467
KH.C2.371.v2.A.SL1-1	1640	2	7	2.59343	9.38062	0.276467
KH.C7.455.v1.A.SL1-1	1371	4	14	6.20456	22.4423	0.276467
KH.S514.8.v1.A.ND1-1	2305	2	7	1.84522	6.67428	0.276467
KH.C2.465.v1.A.ND1-1	776	2	7	5.48096	19.825	0.276467
KH.L31.3.v1.A.ND3-1	2347	4	14	3.6244	13.1097	0.276467
KH.C10.496.v1.A.SL1-1	2998	4	14	2.83738	10.263	0.276467
KH.C11.533.v2.A.SL2-1	525	18	63	72.9125	263.729	0.276467
KH.C14.371.v1.B.SL1-1	4015	18	63	9.53401	34.4852	0.276467
KH.L87.32.v1.A.SL1-1	1172	2	7	3.62903	13.1265	0.276467
KH.C1.486.v1.A.ND1-1	1043	2	7	4.07788	14.75	0.276467
KH.L171.24.v1.C.ND1-1	520	2	7	8.17929	29.585	0.276467
KH.C1.793.v1.A.SL1-1	1306	2	7	3.25668	11.7796	0.276467
KH.C10.487.v1.C.ND1-1	1227	4	14	6.93273	25.0761	0.276467
KH.L87.32.v1.A.ND2-1	1240	2	7	3.43002	12.4066	0.276467
KH.C1.157.v1.A.ND1-1	707	2	7	6.01588	21.7598	0.276467
KH.C6.169.v2.A.SL1-1	2232	4	14	3.81114	13.7851	0.276467
KH.C11.2.v1.A.SL2-1	770	4	14	11.0473	39.959	0.276467
KH.C9.216.v1.A.SL1-1	726	2	7	5.85844	21.1904	0.276467
KH.C14.207.v1.A.ND2-1	666	2	7	6.38623	23.0994	0.276467
KH.C10.85.v1.A.SL1-1	1491	2	7	2.8526	10.318	0.276467
KH.C8.502.v1.A.SL1-1	1523	4	14	5.58533	20.2025	0.276467
KH.S811.1.v1.A.SL1-1	1596	4	14	5.32986	19.2785	0.276467
KH.S1914.1.v1.B.ND1-1	963	2	7	4.41664	15.9753	0.276467
KH.C9.216.v2.A.ND3-1	1425	2	7	2.98472	10.7959	0.276467
KH.C2.474.v1.B.ND1-1	3734	2	7	1.13905	4.12003	0.276467
KH.L31.3.v2.A.SL4-1	1963	4	14	4.3334	15.6742	0.276467
KH.C9.144.v1.C.ND1-1	1035	8	28	16.4376	59.4559	0.276467
KH.C11.2.v1.A.SL1-1	762	4	14	11.1633	40.3785	0.276467
KH.L51.5.v1.A.ND1-1	1418	2	7	2.99946	10.8492	0.276467
KH.C8.136.v2.A.SL1-1	2460	25	87	21.6119	77.7251	0.278056
KH.C3.646.v1.C.ND1-1	3227	13	45	8.56709	30.6472	0.279539
KH.C4.162.v1.A.SL1-1	2658	33	114	26.4027	94.2599	0.280105
KH.C9.132.v1.A.SL1-1	1676	9	31	11.4198	40.6504	0.280926
KH.C6.57.v1.A.SL2-1	1959	9	31	9.77005	34.778	0.280926
KH.C6.57.v1.A.ND1-1	2107	9	31	9.08378	32.3351	0.280926
KH.L149.25.v1.A.SL2-1	2203	18	62	17.3759	61.8521	0.280926
KH.S346.8.v1.B.SL1-1	2408	43	148	37.9753	135.077	0.281137
KH.C7.273.v2.C.ND2-2	1308	7	24	11.381	40.3256	0.282227
KH.C14.227.v1.B.SL2-1	892	7	24	16.6887	59.1321	0.282227
KH.S460.7.v1.A.SL1-1	1277	7	24	11.6572	41.3045	0.282227
KH.C9.543.v1.A.SL1-1	1987	7	24	7.49185	26.5455	0.282227
KH.C7.665.v1.C.SL1-1	1119	28	96	53.2129	188.546	0.282227
KH.C14.537.v1.C.ND1-1	233	7	24	63.8897	226.377	0.282227
KH.C14.227.v1.B.SL1-1	874	7	24	17.0324	60.35	0.282227
KH.C4.663.v1.A.SL1-1	2816	7	24	5.28633	18.7308	0.282227
KH.C11.153.v4.A.SL3-1	6990	26	89	7.91015	27.9827	0.28268
KH.L95.3.v1.A.SL1-1	989	20	68	43.0053	151.109	0.284599
KH.C8.143.v5.A.SL3-1	2187	5	17	4.86194	17.0835	0.284599
KH.C4.671.v1.A.ND1-1	3314	5	17	3.20853	11.2739	0.284599
KH.C5.46.v2.A.SL2-1	1244	5	17	8.54749	30.0335	0.284599
KH.L158.1.v1.A.SL1-1	4188	5	17	2.53894	8.92112	0.284599
KH.S369.4.v2.B.SL3-1	1440	5	17	7.38408	25.9456	0.284599
KH.C8.143.v5.A.SL4-1	2044	5	17	5.20209	18.2787	0.284599
KH.S369.4.v1.A.ND1-1	1339	5	17	7.94105	27.9027	0.284599
KH.L95.3.v2.A.ND4-1	1053	20	68	40.3915	141.925	0.284599
KH.C9.464.v1.B.ND1-1	1590	5	17	6.68747	23.4979	0.284599
KH.S369.4.v1.B.SL2-1	1335	5	17	7.96485	27.9863	0.284599
KH.L95.3.v2.A.SL3-1	1014	20	68	41.9451	147.383	0.284599
KH.L18.33.v1.A.SL1-1	1034	10	34	20.5669	72.2663	0.284599
KH.L95.3.v2.A.SL2-1	1034	20	68	41.1337	144.533	0.284599
KH.C5.46.v2.A.ND1-1	1294	5	17	8.21721	28.873	0.284599
KH.L50.21.v1.A.SL1-1	1647	20	68	25.8241	90.7387	0.284599
KH.C8.143.v5.A.SL1-1	2077	5	17	5.11944	17.9883	0.284599
KH.L152.1.v1.A.SL1-1	1394	16	54	24.4088	85.135	0.286707
KH.C2.238.v1.A.ND1-1	1766	8	27	9.63359	33.6008	0.286707
KH.C3.16.v3.A.SL1-1	1399	11	37	16.7211	58.1248	0.287675
KH.C3.16.v1.A.SL3-1	1276	11	37	18.3329	63.7277	0.287675
KH.C2.299.v3.A.SL3-1	2198	28	94	27.0906	93.9891	0.288232
KH.C2.299.v1.A.SL2-1	2397	28	94	24.8416	86.186	0.288232
KH.C8.143.v1.A.SL4-2	3228	6	20	3.95281	13.6168	0.290291
KH.S742.1.v1.A.SL1-1	959	3	10	6.6526	22.917	0.290291
KH.C1.1133.v1.A.ND1-1	1228	3	10	5.19531	17.8969	0.290291
KH.C12.516.v1.B.ND1-1	2540	3	10	2.51175	8.65254	0.290291
KH.C8.143.v3.A.SL1-2	2499	6	20	5.10592	17.589	0.290291
KH.C2.671.v1.A.SL2-1	872	3	10	7.31633	25.2035	0.290291
KH.C8.143.v1.A.SL1-2	3261	6	20	3.91281	13.479	0.290291
KH.C7.268.v2.A.ND2-1	1148	3	10	5.55735	19.1441	0.290291
KH.C8.143.v4.A.SL1-2	2605	6	20	4.89815	16.8733	0.290291
KH.C8.143.v4.A.SL4-2	2572	6	20	4.961	17.0898	0.290291
KH.C8.143.v3.A.SL3-2	2609	6	20	4.89064	16.8474	0.290291
KH.C8.143.v1.A.SL3-2	3371	6	20	3.78513	13.0391	0.290291
KH.C14.76.v1.A.SL1-1	1479	6	20	8.62724	29.7193	0.290291
KH.L153.34.v1.A.SL1-1	2554	3	10	2.49798	8.60511	0.290291
KH.C8.143.v4.A.SL3-2	2715	6	20	4.6997	16.1896	0.290291
KH.L73.2.v2.A.SL1-1	2241	9	30	8.54062	29.4209	0.290291
KH.C8.143.v3.A.SL4-2	2466	6	20	5.17424	17.8244	0.290291
KH.C2.922.v1.A.SL1-1	3453	9	30	5.54287	19.0942	0.290291
KH.C2.1124.v1.A.ND1-1	1060	3	10	6.01872	20.7334	0.290291
KH.C12.516.v2.A.ND2-1	2798	3	10	2.28014	7.8547	0.290291
KH.S1906.1.v1.A.ND1-1	871	3	10	7.32473	25.2324	0.290291
KH.C9.289.v1.C.ND1-1	713	6	20	17.8958	61.6478	0.290291
KH.C12.482.v1.A.SL1-1	1337	3	10	4.77176	16.4379	0.290291
KH.C13.49.v1.A.SL1-1	2089	6	20	6.10804	21.0411	0.290291
KH.C2.671.v1.A.ND1-1	954	3	10	6.68747	23.0372	0.290291
KH.L96.81.v1.A.ND1-1	1579	12	40	16.1617	55.6743	0.290291
KH.L128.1.v1.A.ND1-1	2924	3	10	2.18189	7.51623	0.290291
KH.C1.1052.v1.A.ND1-1	1797	3	10	3.55027	12.2301	0.290291
KH.C7.268.v1.A.ND1-1	1140	3	10	5.59635	19.2785	0.290291
KH.L146.6.v1.A.SL1-1	1519	3	10	4.20003	14.4684	0.290291
KH.C2.654.v1.A.SL2-1	3032	9	30	6.31251	21.7455	0.290291
KH.L96.15.v2.A.SL1-1	1772	9	30	10.8011	37.2079	0.290291
KH.C8.136.v1.A.SL2-1	2974	28	93	20.0219	68.7257	0.291331
KH.L164.4.v2.A.ND2-2	1156	22	73	40.4719	138.785	0.291616
KH.C3.781.v2.A.SL1-1	1837	23	76	26.6261	90.9246	0.292837
KH.C1.762.v1.A.SL1-1	1895	23	76	25.8112	88.1417	0.292837
KH.C1.762.v1.A.SL2-1	1875	23	76	26.0865	89.0819	0.292837
KH.C3.624.v1.A.ND1-1	1612	20	66	26.3848	89.9821	0.293223
KH.C1.990.v1.A.SL1-1	1304	10	33	16.3084	55.6178	0.293223
KH.C1.589.v1.A.ND1-1	4203	7	23	3.54183	12.0267	0.294498
KH.C14.414.v2.B.ND1-1	3088	42	138	28.9242	98.2153	0.294498
KH.C9.746.v1.B.ND1-1	1670	7	23	8.91395	30.2683	0.294498
KH.C7.105.v1.A.SL1-1	1859	7	23	8.00769	27.191	0.294498
KH.C14.414.v1.A.SL2-1	2264	42	138	39.4513	133.961	0.294498
KH.C2.299.v2.A.ND1-1	2086	28	92	28.5452	96.9283	0.294498
KH.L153.42.v2.A.SL1-2	1311	7	23	11.3549	38.5569	0.294498
KH.C1.589.v2.A.ND1-1	4102	7	23	3.62903	12.3228	0.294498
KH.L96.6.v1.A.SL1-1	1462	7	23	10.1821	34.5746	0.294498
KH.L44.4.v1.A.SL1-1	1487	7	23	10.011	33.9934	0.294498
KH.C9.131.v1.A.SL1-1	5969	25	82	8.90691	30.1918	0.295011
KH.C11.153.v3.A.SL2-1	6046	18	59	6.3313	21.4467	0.295211
KH.C11.153.v3.A.SL1-1	6049	18	59	6.32816	21.4361	0.295211
KH.C3.87.v1.A.SL1-1	1764	40	131	48.2225	163.211	0.295461
KH.C3.87.v1.A.SL2-1	1799	40	131	47.2844	160.036	0.295461
KH.C1.1106.v1.A.SL1-1	1905	11	36	12.2797	41.5322	0.295666
KH.C2.989.v1.A.ND1-1	1229	48	157	83.0574	280.753	0.295837
KH.C7.164.v1.C.SL5-1	2817	104	340	78.5119	265.258	0.295982
KH.C7.164.v1.C.SL2-1	2812	104	340	78.6515	265.73	0.295982
KH.C7.164.v1.C.ND4-1	2847	104	340	77.6845	262.463	0.295982
KH.C2.610.v1.A.ND1-1	1025	4	13	8.29898	27.8738	0.297734
KH.S1749.2.v1.B.ND1-1	693	8	26	24.5497	82.4551	0.297734
KH.S534.9.v1.A.ND1-1	2339	8	26	7.27358	24.4298	0.297734
KH.S390.3.v1.A.SL1-1	1335	4	13	6.37188	21.4013	0.297734
KH.L13.7.v1.A.ND1-1	1228	16	52	27.7083	93.0641	0.297734
KH.L149.25.v1.A.SL1-1	2356	20	65	18.0528	60.6339	0.297734
KH.C8.601.v1.A.SL1-1	2003	4	13	4.24686	14.2639	0.297734
KH.C7.465.v1.C.SL1-1	1130	4	13	7.52784	25.2838	0.297734
KH.C2.1062.v1.A.ND1-1	1109	12	39	23.0112	77.2877	0.297734
KH.C12.66.v1.A.ND1-1	3235	4	13	2.62951	8.83174	0.297734
KH.L154.55.v1.A.SL1-1	2106	4	13	4.03915	13.5663	0.297734
KH.C7.465.v1.C.SL2-1	1019	4	13	8.34785	28.038	0.297734
KH.S115.5.v1.A.ND1-1	1570	8	26	10.8363	36.3958	0.297734
KH.L155.12.v1.A.ND1-1	2008	4	13	4.23628	14.2284	0.297734
KH.C2.277.v2.A.nonSL2-1	1542	29	94	39.9947	133.974	0.298526
KH.C2.277.v2.A.ND1-1	1581	29	94	39.0081	130.669	0.298526
KH.C9.566.v2.A.ND2-1	2653	9	29	7.2143	24.0236	0.300301
KH.C1.202.v1.A.SL1-1	2045	9	29	9.35918	31.1661	0.300301
KH.C9.566.v1.A.ND1-1	2575	9	29	7.43283	24.7513	0.300301
KH.L148.1.v1.A.SL1-1	1611	23	74	30.3613	100.952	0.300751
KH.L107.2.v1.A.SL2-1	663	14	45	44.9059	149.168	0.301042
KH.S1391.2.v2.A.ND1-2	793	24	77	64.3616	213.4	0.301601
KH.C1.1174.v2.A.SL2-1	386	5	16	27.5468	91.0982	0.302386
KH.C9.55.v2.A.ND2-1	1729	5	16	6.14984	20.3377	0.302386
KH.C2.400.v1.A.ND1-1	4240	5	16	2.5078	8.29337	0.302386
KH.C8.700.v1.A.ND1-1	1914	5	16	5.55542	18.3719	0.302386
KH.C1.911.v1.A.SL1-1	694	5	16	15.3214	50.6685	0.302386
KH.C7.30.v1.A.SL1-1	689	5	16	15.4326	51.0362	0.302386
KH.C1.1149.v1.A.SL1-1	1554	5	16	6.84239	22.628	0.302386
KH.C2.1075.v1.A.ND2-1	1600	20	64	26.5827	87.9098	0.302386
KH.C2.1075.v1.A.SL1-1	1560	20	64	27.2643	90.1639	0.302386
KH.C5.58.v4.A.ND4-3	1983	21	67	22.5209	74.2556	0.303289
KH.C13.13.v2.A.SL1-1	603	21	67	74.0612	244.194	0.303289
KH.C5.58.v4.A.SL2-3	1895	21	67	23.5667	77.7039	0.303289
KH.C9.481.v1.A.ND1-2	1510	11	35	15.4919	50.9411	0.304114
KH.L114.13.v1.A.SL1-1	1352	33	105	51.907	170.683	0.304114
KH.C14.298.v1.C.ND2-1	903	6	19	14.1303	46.2427	0.305569
KH.C10.555.v1.B.ND1-1	1194	6	19	10.6865	34.9725	0.305569
KH.C10.43.v1.A.SL1-1	860	6	19	14.8368	48.5548	0.305569
KH.C8.143.v2.A.ND2-2	2648	6	19	4.81861	15.7693	0.305569
KH.C14.298.v2.C.SL1-1	795	6	19	16.0499	52.5247	0.305569
KH.C6.140.v2.A.SL2-1	790	30	95	80.7575	264.286	0.305569
KH.C11.212.v1.A.ND1-1	1325	12	38	19.2599	63.0296	0.305569
KH.C13.70.v1.A.SL1-1	2210	18	57	17.3208	56.6839	0.305569
KH.C6.140.v2.A.ND1-1	823	30	95	77.5194	253.689	0.305569
KH.C10.43.v2.A.SL1-1	529	6	19	24.1204	78.936	0.305569
KH.C13.70.v1.A.SL3-1	2207	18	57	17.3444	56.761	0.305569
KH.C11.567.v1.A.ND1-1	2122	12	38	12.0261	39.3564	0.305569
KH.C13.70.v1.A.SL2-1	2204	18	57	17.368	56.8382	0.305569
KH.S351.3.v1.A.ND1-1	3917	39	123	21.1738	69.0126	0.306811
KH.C14.167.v1.A.SL1-1	1926	27	85	29.8124	96.9929	0.307366
KH.C8.556.v1.A.SL1-1	997	7	22	14.9311	48.4959	0.307884
KH.C10.148.v2.A.nonSL3-1	2741	7	22	5.43097	17.6397	0.307884
KH.C8.556.v2.A.SL1-1	935	7	22	15.9212	51.7116	0.307884
KH.C10.148.v2.A.nonSL5-1	2746	7	22	5.42109	17.6076	0.307884
KH.C10.148.v2.A.nonSL4-1	2765	7	22	5.38383	17.4866	0.307884
KH.C7.546.v2.A.ND2-1	1719	7	22	8.65986	28.127	0.307884
KH.C10.148.v1.A.nonSL5-1	2794	7	22	5.32795	17.3051	0.307884
KH.C11.61.v1.A.SL3-1	399	14	44	74.618	242.358	0.307884
KH.C12.138.v2.A.SL1-1	974	7	22	15.2837	49.641	0.307884
KH.C10.148.v2.A.nonSL2-1	2762	7	22	5.38968	17.5056	0.307884
KH.C10.148.v1.A.nonSL2-1	2810	7	22	5.29762	17.2065	0.307884
KH.C10.148.v2.A.nonSL1-1	2745	7	22	5.42306	17.614	0.307884
KH.C3.722.v1.A.ND1-1	1512	7	22	9.84544	31.9778	0.307884
KH.C10.148.v1.A.nonSL4-1	2813	7	22	5.29197	17.1882	0.307884
KH.C7.376.v1.A.ND1-1	1518	7	22	9.80652	31.8514	0.307884
KH.C4.92.v1.A.ND1-1	445	7	22	33.4524	108.653	0.307884
KH.C9.790.v1.A.SL1-1	1582	7	22	9.4098	30.5628	0.307884
KH.S638.5.v1.A.ND1-1	4306	7	22	3.45711	11.2286	0.307884
KH.S521.6.v1.A.ND1-1	2211	7	22	6.73284	21.8681	0.307884
KH.C10.148.v1.A.nonSL1-1	2793	7	22	5.32986	17.3113	0.307884
KH.C3.765.v1.C.SL1-1	1987	14	44	14.9837	48.6667	0.307884
KH.C10.148.v1.A.nonSL3-1	2789	7	22	5.3375	17.3361	0.307884
KH.L133.9.v1.A.nonSL1-1	1427	96	301	143.066	463.575	0.308615
KH.L133.9.v1.A.nonSL3-1	1434	96	301	142.367	461.312	0.308615
KH.L133.9.v1.A.nonSL4-1	1433	96	301	142.467	461.634	0.308615
KH.L133.9.v1.A.ND2-1	1447	96	301	141.088	457.167	0.308615
KH.C6.140.v1.A.ND1-1	763	30	94	83.6152	270.757	0.30882
KH.C7.164.v2.C.ND1-1	1448	90	282	132.179	428.014	0.30882
KH.L144.2.v4.A.SL1-1	2860	15	47	11.1536	36.1168	0.30882
KH.L144.2.v2.A.SL2-1	3255	15	47	9.80007	31.7339	0.30882
KH.S761.9.v1.A.ND1-1	875	15	47	36.4562	118.05	0.30882
KH.C6.140.v1.A.SL2-1	730	30	94	87.3951	282.997	0.30882
KH.C2.151.v1.A.SL1-1	2064	62	194	63.8809	206.571	0.309244
KH.C14.54.v4.B.ND1-1	5367	32	100	12.6796	40.9492	0.309643
KH.L17.13.v1.A.ND1-1	2510	16	50	13.5561	43.7798	0.309643
KH.L166.4.v1.A.ND1-1	2530	24	75	20.1734	65.1505	0.309643
KH.C1.997.v1.A.SL1-1	4129	8	25	4.12035	13.3068	0.309643
KH.S761.6.v1.A.ND1-1	2175	8	25	7.82203	25.2614	0.309643
KH.C4.251.v1.A.ND1-1	1412	8	25	12.0488	38.9119	0.309643
KH.C1.52.v1.A.ND2-1	1640	8	25	10.3737	33.5022	0.309643
KH.C7.522.v1.A.SL2-1	1378	9	28	13.8894	44.6566	0.311026
KH.C11.153.v2.A.SL3-1	5268	18	56	7.26634	23.3625	0.311026
KH.L73.2.v1.A.SL1-1	2035	9	28	9.40517	30.2392	0.311026
KH.L87.47.v1.A.SL1-1	2838	18	56	13.488	43.3663	0.311026
KH.S605.4.v1.C.ND4-1	1201	29	90	51.3504	164.694	0.311794
KH.S605.4.v1.C.nonSL3-1	1135	29	90	54.3364	174.27	0.311794
KH.S605.4.v1.C.nonSL2-1	1148	29	90	53.7211	172.297	0.311794
KH.S605.4.v1.C.nonSL1-1	1146	29	90	53.8148	172.598	0.311794
KH.C9.224.v1.A.ND2-2	1717	10	31	12.3856	39.6797	0.31214
KH.S345.1.v1.C.nonSL2-1	1165	90	279	164.288	526.327	0.31214
KH.L7.5.v3.A.SL2-1	1466	10	31	14.5062	46.4734	0.31214
KH.C1.721.v2.A.nonSL1-1	915	21	65	48.8075	156.124	0.312621
KH.C1.410.v2.A.ND1-1	2452	44	136	38.1611	121.898	0.313058
KH.L75.11.v2.A.SL2-1	2021	11	34	11.5748	36.9734	0.313058
KH.C1.530.v1.A.SL1-1	1034	12	37	24.6802	78.6427	0.313828
KH.C11.245.v1.A.ND1-1	4422	12	37	5.771	18.3891	0.313828
KH.C1.721.v1.A.SL3-1	1737	25	77	30.6076	97.4245	0.314167
KH.C1.721.v1.A.ND2-1	1888	25	77	28.1596	89.6326	0.314167
KH.L131.6.v3.A.SL1-1	1520	13	40	18.1881	57.8354	0.314481
KH.L131.6.v4.A.SL1-1	1544	13	40	17.9054	56.9364	0.314481
KH.L131.6.v1.A.SL1-1	1487	13	40	18.5918	59.1189	0.314481
KH.C3.29.v1.C.SL1-1	1652	14	43	18.0222	57.2052	0.315044
KH.S598.1.v2.A.SL3-1	1773	16	49	19.1911	60.7386	0.315962
KH.S598.1.v1.A.ND2-1	1817	16	49	18.7264	59.2677	0.315962
KH.S598.1.v2.A.SL1-1	1790	16	49	19.0088	60.1617	0.315962
KH.L41.60.v1.C.SL1-1	2460	35	107	30.2567	95.5929	0.316516
KH.C2.739.v4.A.SL2-1	3352	1	3	0.634431	1.96695	0.322545
KH.C6.141.v2.A.ND1-1	3912	1	3	0.543613	1.68539	0.322545
KH.C4.459.v1.A.ND2-2	1743	1	3	1.22009	3.78269	0.322545
KH.C2.638.v1.B.SL1-1	3657	1	3	0.581519	1.80291	0.322545
KH.L21.2.v1.A.ND1-1	2898	1	3	0.733821	2.2751	0.322545
KH.L22.70.v1.A.ND1-1	2087	1	3	1.01898	3.15919	0.322545
KH.C8.844.v1.A.SL1-1	2826	6	18	4.5151	13.9984	0.322545
KH.L154.26.v1.A.ND1-2	1389	3	9	4.59312	14.2402	0.322545
KH.C14.478.v1.A.ND1-1	657	1	3	3.23686	10.0354	0.322545
KH.C1.900.v1.A.ND1-1	1558	1	3	1.36496	4.23186	0.322545
KH.L32.2.v1.A.ND1-1	1342	1	3	1.58466	4.91299	0.322545
KH.C9.163.v3.A.ND1-1	1595	11	33	14.6663	45.4706	0.322545
KH.L129.1.v1.A.ND1-1	2570	4	12	3.30991	10.2618	0.322545
KH.C1.974.v1.B.ND1-1	1076	1	3	1.97641	6.12754	0.322545
KH.C2.739.v2.A.SL2-1	3235	1	3	0.657377	2.03809	0.322545
KH.C7.9.v1.A.SL1-1	1674	1	3	1.27038	3.93861	0.322545
KH.C4.378.v1.A.ND1-1	1536	1	3	1.38451	4.29247	0.322545
KH.C4.36.v1.A.ND2-1	2803	2	6	1.51738	4.70441	0.322545
KH.C11.627.v1.A.SL1-1	1214	1	3	1.75174	5.431	0.322545
KH.S489.3.v2.A.ND2-1	1214	1	3	1.75174	5.431	0.322545
KH.C2.223.v1.A.SL1-1	2359	69	207	62.2028	192.85	0.322545
KH.L119.10.v1.B.SL2-1	3368	3	9	1.89425	5.87283	0.322545
KH.C4.552.v1.A.ND1-1	1019	1	3	2.08696	6.4703	0.322545
KH.C5.524.v1.A.ND2-1	2038	2	6	2.08696	6.4703	0.322545
KH.C11.311.v1.A.SL2-1	1228	1	3	1.73177	5.36908	0.322545
KH.C5.346.v2.A.SL1-1	2091	2	6	2.03406	6.3063	0.322545
KH.C1.334.v1.A.ND1-1	4051	4	12	2.09984	6.51023	0.322545
KH.L22.49.v1.A.ND1-1	848	3	9	7.5234	23.3251	0.322545
KH.C4.50.v1.A.SL1-1	1326	1	3	1.60378	4.97227	0.322545
KH.L7.21.v1.A.SL2-1	4863	5	15	2.18653	6.77898	0.322545
KH.C8.733.v2.A.ND1-1	1309	1	3	1.62461	5.03685	0.322545
KH.C10.163.v1.A.ND2-1	2249	1	3	0.945582	2.93163	0.322545
KH.C3.231.v1.A.SL1-1	1207	2	6	3.5238	10.925	0.322545
KH.L147.13.v1.A.ND1-1	1716	1	3	1.23929	3.84221	0.322545
KH.S1042.4.v1.C.ND1-1	1281	1	3	1.66012	5.14694	0.322545
KH.L40.27.v1.C.ND1-1	415	1	3	5.12437	15.8873	0.322545
KH.S910.2.v2.A.nonSL4-2	938	3	9	6.80154	21.0871	0.322545
KH.C9.758.v1.B.ND2-2	1760	1	3	1.2083	3.74615	0.322545
KH.C2.719.v2.A.ND1-2	1986	2	6	2.14161	6.63971	0.322545
KH.C7.407.v1.A.ND1-1	2852	2	6	1.49131	4.62359	0.322545
KH.C1.44.v1.A.SL1-1	320	1	3	6.64567	20.6039	0.322545
KH.C6.141.v1.A.ND1-1	3757	1	3	0.566041	1.75492	0.322545
KH.C2.223.v1.A.SL2-1	2382	69	207	61.6022	190.988	0.322545
KH.C3.588.v1.A.SL1-1	1942	1	3	1.09506	3.39507	0.322545
KH.C2.545.v1.A.SL1-1	1588	1	3	1.33918	4.15191	0.322545
KH.L37.5.v3.A.SL5-1	1719	7	21	8.65986	26.8485	0.322545
KH.L141.10.v1.A.SL1-2	1273	3	9	5.01166	15.5379	0.322545
KH.C5.245.v1.B.SL1-1	1463	1	3	1.4536	4.50665	0.322545
KH.C7.280.v1.A.ND1-1	1531	1	3	1.38904	4.30649	0.322545
KH.C7.385.v1.A.ND1-1	810	2	6	5.2509	16.2796	0.322545
KH.L130.10.v1.A.ND1-1	1412	4	12	6.0244	18.6777	0.322545
KH.C9.669.v1.A.ND1-1	948	1	3	2.24326	6.95489	0.322545
KH.C5.12.v3.A.SL2-2	1206	1	3	1.76336	5.46703	0.322545
KH.L133.3.v3.A.SL1-1	1046	1	3	2.03309	6.30328	0.322545
KH.C5.245.v1.B.SL2-1	1672	1	3	1.2719	3.94332	0.322545
KH.C9.525.v1.C.SL1-1	2723	6	18	4.68589	14.5279	0.322545
KH.C2.526.v1.A.SL1-1	2147	1	3	0.990505	3.0709	0.322545
KH.C6.30.v1.A.SL1-1	1966	1	3	1.0817	3.35363	0.322545
KH.S910.2.v3.A.nonSL2-2	935	3	9	6.82336	21.1548	0.322545
KH.S1404.1.v1.A.nonSL3-1	1431	6	18	8.91662	27.6446	0.322545
KH.S1764.2.v1.B.SL1-1	477	2	6	8.91662	27.6446	0.322545
KH.L63.16.v2.A.ND2-1	859	1	3	2.47569	7.67547	0.322545
KH.C8.11.v3.A.ND2-2	2085	2	6	2.03992	6.32444	0.322545
KH.C5.306.v3.A.ND2-2	769	1	3	2.76543	8.57377	0.322545
KH.L153.60.v1.A.ND1-1	1641	2	6	2.59185	8.03563	0.322545
KH.C6.238.v1.A.ND1-1	1267	1	3	1.67846	5.20381	0.322545
KH.C3.337.v2.A.ND3-2	1816	1	3	1.17104	3.63063	0.322545
KH.C7.569.v1.A.ND1-1	1816	2	6	2.34209	7.26127	0.322545
KH.C5.532.v1.A.ND1-1	5681	1	3	0.374338	1.16058	0.322545
KH.C11.311.v1.A.ND1-1	1235	1	3	1.72195	5.33865	0.322545
KH.L37.5.v5.A.SL1-1	1712	7	21	8.69527	26.9583	0.322545
KH.S1404.1.v1.A.nonSL1-1	1449	6	18	8.80586	27.3012	0.322545
KH.C9.545.v1.B.ND1-1	2243	1	3	0.948112	2.93947	0.322545
KH.L37.5.v4.A.SL5-1	1730	7	21	8.6048	26.6778	0.322545
KH.L150.1.v2.A.SL2-1	782	1	3	2.71946	8.43124	0.322545
KH.C8.169.v1.A.ND1-1	1423	3	9	4.48338	13.9	0.322545
KH.L116.20.v1.A.ND1-1	1680	4	12	5.06337	15.6982	0.322545
KH.C9.366.v1.A.ND1-1	753	1	3	2.82419	8.75595	0.322545
KH.C2.594.v1.A.ND2-1	1043	1	3	2.03894	6.32141	0.322545
KH.S1993.1.v1.B.ND1-1	1043	1	3	2.03894	6.32141	0.322545
KH.C8.344.v2.B.SL2-1	2896	4	12	2.93731	9.10668	0.322545
KH.L18.29.v1.A.ND1-1	886	1	3	2.40024	7.44157	0.322545
KH.C2.184.v2.A.ND1-1	839	3	9	7.6041	23.5753	0.322545
KH.C1.149.v1.A.ND1-1	2251	28	84	26.4528	82.0127	0.322545
KH.C1.184.v1.A.ND1-1	2128	13	39	12.9915	40.2782	0.322545
KH.C12.259.v1.C.ND1-1	403	2	6	10.5539	32.7208	0.322545
KH.C10.163.v2.A.ND1-1	2231	1	3	0.953211	2.95528	0.322545
KH.C2.318.v1.A.ND1-1	1128	5	15	9.42648	29.2253	0.322545
KH.C7.440.v1.A.SL1-1	1409	11	33	16.6024	51.4731	0.322545
KH.L37.5.v1.A.SL2-1	1667	7	21	8.92999	27.686	0.322545
KH.C9.311.v1.B.ND1-1	1675	1	3	1.26962	3.93626	0.322545
KH.C8.500.v2.A.ND1-1	1340	4	12	6.3481	19.6813	0.322545
KH.L37.5.v6.A.SL3-1	1377	7	21	10.8107	33.5168	0.322545
KH.L119.10.v1.B.SL1-1	3396	3	9	1.87863	5.82441	0.322545
KH.L171.19.v1.A.ND1-1	1763	7	21	8.44373	26.1785	0.322545
KH.C7.423.v1.A.SL1-1	2532	25	75	20.9974	65.0991	0.322545
KH.C8.496.v1.A.ND1-1	1009	1	3	2.10765	6.53442	0.322545
KH.C2.526.v1.A.ND2-1	2661	1	3	0.799179	2.47773	0.322545
KH.L37.5.v2.A.SL3-1	1366	7	21	10.8977	33.7867	0.322545
KH.C13.18.v1.A.ND1-1	1452	1	3	1.46461	4.54079	0.322545
KH.L141.10.v1.A.SL2-2	1191	3	9	5.35671	16.6076	0.322545
KH.C12.569.v1.A.ND1-1	274	1	3	7.76137	24.0629	0.322545
KH.C8.733.v1.A.ND1-1	1366	1	3	1.55682	4.82667	0.322545
KH.L116.93.v1.A.SL1-1	1549	1	3	1.3729	4.25644	0.322545
KH.C1.747.v1.A.SL1-1	2375	7	21	6.26792	19.4327	0.322545
KH.C8.500.v1.A.ND1-1	1183	4	12	7.19058	22.2933	0.322545
KH.C10.151.v2.B.ND1-1	1900	1	3	1.11927	3.47012	0.322545
KH.L37.12.v2.A.ND4-1	1658	2	6	2.56528	7.95324	0.322545
KH.S1363.1.v1.A.ND2-1	705	1	3	3.01647	9.3521	0.322545
KH.C3.826.v2.C.ND2-1	860	9	27	22.2553	68.9989	0.322545
KH.C5.45.v1.A.ND2-1	1883	1	3	1.12938	3.50145	0.322545
KH.C9.367.v2.A.ND1-1	3060	7	21	4.8648	15.0826	0.322545
KH.S793.4.v1.A.ND1-1	538	2	6	7.90563	24.5102	0.322545
KH.C1.575.v1.A.SL1-1	2240	6	18	5.69629	17.6604	0.322545
KH.L116.29.v1.A.ND1-1	728	3	9	8.76352	27.1699	0.322545
KH.S1957.1.v1.A.SL1-1	728	3	9	8.76352	27.1699	0.322545
KH.C7.259.v1.A.ND1-1	1017	3	9	6.2732	19.4491	0.322545
KH.C4.553.v1.A.ND1-1	1354	1	3	1.57062	4.86945	0.322545
KH.S781.10.v1.C.SL1-1	350	5	15	30.3802	94.189	0.322545
KH.C4.645.v1.A.ND1-1	1507	2	6	2.82232	8.75014	0.322545
KH.L53.10.v1.A.ND1-1	1005	1	3	2.11603	6.56043	0.322545
KH.C5.34.v1.A.SL1-1	803	1	3	2.64834	8.21075	0.322545
KH.C1.659.v1.A.ND1-1	1302	1	3	1.63334	5.06393	0.322545
KH.C12.430.v1.A.ND1-1	693	1	3	3.06871	9.51404	0.322545
KH.S1391.1.v1.B.ND1-1	524	2	6	8.11685	25.165	0.322545
KH.L73.10.v1.B.SL1-1	1348	2	6	3.15521	9.78224	0.322545
KH.C4.528.v1.A.SL1-1	1470	2	6	2.89335	8.97038	0.322545
KH.C2.378.v1.A.ND1-1	795	1	3	2.67499	8.29337	0.322545
KH.C2.594.v1.A.nonSL1-1	1004	1	3	2.11814	6.56696	0.322545
KH.C9.163.v2.A.ND1-1	1411	11	33	16.5789	51.4001	0.322545
KH.C4.577.v1.A.SL1-1	2868	28	84	20.7619	64.3691	0.322545
KH.C12.533.v1.C.ND1-1	295	4	12	28.8354	89.3998	0.322545
KH.C5.346.v1.A.ND3-1	1734	2	6	2.45284	7.60465	0.322545
KH.L37.5.v4.A.SL4-1	1726	7	21	8.62474	26.7396	0.322545
KH.C4.454.v1.A.ND1-1	568	1	3	3.74404	11.6078	0.322545
KH.L65.26.v2.B.SL2-1	2431	2	6	1.74958	5.4243	0.322545
KH.C1.1045.v1.A.SL2-1	2415	1	3	0.880586	2.73012	0.322545
KH.C11.397.v1.A.SL1-1	686	1	3	3.10002	9.61113	0.322545
KH.C7.57.v1.A.ND1-1	1878	12	36	13.5886	42.1293	0.322545
KH.S1203.1.v2.B.SL1-1	2115	2	6	2.01098	6.23474	0.322545
KH.C7.632.v1.C.SL1-1	996	1	3	2.13515	6.61971	0.322545
KH.C2.792.v1.A.SL2-1	1521	2	6	2.79634	8.6696	0.322545
KH.L170.60.v1.A.SL1-1	2340	28	84	25.4467	78.8934	0.322545
KH.C13.1.v1.B.ND1-1	5539	3	9	1.1518	3.57099	0.322545
KH.C7.153.v1.A.ND1-1	579	1	3	3.67291	11.3873	0.322545
KH.C5.71.v1.A.ND1-2	759	1	3	2.80186	8.68674	0.322545
KH.C11.1.v1.A.ND1-1	2407	2	6	1.76702	5.47838	0.322545
KH.L142.17.v1.A.ND1-1	1091	1	3	1.94923	6.04329	0.322545
KH.C1.630.v1.A.ND2-1	761	1	3	2.7945	8.66391	0.322545
KH.L37.5.v1.A.SL1-1	1701	7	21	8.7515	27.1326	0.322545
KH.C9.525.v1.C.SL2-1	2721	6	18	4.68934	14.5386	0.322545
KH.L22.37.v1.A.SL1-1	1817	2	6	2.3408	7.25727	0.322545
KH.C3.835.v1.C.ND1-1	1149	1	3	1.85084	5.73824	0.322545
KH.L22.37.v1.A.ND2-1	1906	2	6	2.23149	6.9184	0.322545
KH.L112.10.v3.A.ND2-1	1809	1	3	1.17557	3.64468	0.322545
KH.L37.5.v5.A.SL2-1	1678	7	21	8.87145	27.5045	0.322545
KH.C5.46.v1.A.ND3-2	669	2	6	6.35759	19.7107	0.322545
KH.L3.7.v1.C.SL2-1	1175	4	12	7.23954	22.445	0.322545
KH.C7.236.v1.A.ND1-1	685	2	6	6.20909	19.2503	0.322545
KH.C10.146.v1.A.ND1-1	2049	1	3	1.03788	3.21778	0.322545
KH.C9.545.v2.B.SL2-1	2049	1	3	1.03788	3.21778	0.322545
KH.C4.559.v1.A.SL1-1	1039	3	9	6.14037	19.0372	0.322545
KH.C4.272.v1.A.ND1-1	1471	1	3	1.44569	4.48214	0.322545
KH.C10.64.v1.A.SL1-1	929	1	3	2.28914	7.09713	0.322545
KH.C8.108.v1.A.ND1-1	1069	3	9	5.96805	18.503	0.322545
KH.C1.630.v2.A.ND1-1	847	1	3	2.51076	7.78422	0.322545
KH.L128.10.v1.A.SL1-1	1254	1	3	1.69586	5.25776	0.322545
KH.L37.5.v3.A.SL4-1	1715	7	21	8.68006	26.9112	0.322545
KH.L37.5.v4.A.ND6-1	1737	7	21	8.57012	26.5703	0.322545
KH.L116.93.v1.A.SL2-1	1572	1	3	1.35281	4.19417	0.322545
KH.L37.80.v2.A.SL1-1	786	1	3	2.70562	8.38834	0.322545
KH.S511.2.v1.A.ND1-1	2447	1	3	0.86907	2.69441	0.322545
KH.C10.83.v1.A.ND1-1	618	3	9	10.3234	32.006	0.322545
KH.C1.953.v1.A.SL1-1	1578	1	3	1.34766	4.17822	0.322545
KH.L87.15.v1.B.ND1-1	1405	1	3	1.5136	4.69269	0.322545
KH.C1.991.v1.A.ND1-1	1124	1	3	1.89201	5.86587	0.322545
KH.S1404.1.v1.A.nonSL4-1	1344	6	18	9.49381	29.4341	0.322545
KH.L63.16.v1.A.ND1-1	892	1	3	2.3841	7.39152	0.322545
KH.L99.11.v1.A.ND1-1	1244	1	3	1.7095	5.30003	0.322545
KH.L90.5.v1.A.SL2-1	1334	4	12	6.37665	19.7698	0.322545
KH.C2.526.v2.A.SL1-1	2204	1	3	0.964889	2.99148	0.322545
KH.C5.415.v1.A.ND1-1	1361	2	6	3.12508	9.68881	0.322545
KH.L41.26.v3.A.SL2-2	1382	4	12	6.15518	19.0832	0.322545
KH.C5.346.v2.A.SL2-1	2094	2	6	2.03115	6.29726	0.322545
KH.C5.45.v1.A.SL1-1	1647	1	3	1.2912	4.00318	0.322545
KH.L67.1.v1.A.SL1-1	2047	16	48	16.6223	51.5348	0.322545
KH.C11.397.v1.A.ND2-1	689	1	3	3.08652	9.56928	0.322545
KH.C5.645.v1.A.ND1-1	1816	4	12	4.68417	14.5225	0.322545
KH.C4.36.v2.A.ND1-1	1985	2	6	2.14268	6.64306	0.322545
KH.C8.344.v2.B.SL3-1	2955	4	12	2.87867	8.92485	0.322545
KH.L96.25.v1.C.ND1-1	744	1	3	2.85835	8.86187	0.322545
KH.S910.2.v2.A.SL3-2	939	3	9	6.7943	21.0646	0.322545
KH.C2.184.v1.A.ND2-1	963	3	9	6.62497	20.5397	0.322545
KH.L90.5.v1.A.SL1-1	1347	4	12	6.31511	19.579	0.322545
KH.S1404.1.v1.A.nonSL5-1	1427	6	18	8.94162	27.7221	0.322545
KH.C4.733.v2.A.SL1-1	2057	1	3	1.03384	3.20527	0.322545
KH.C2.67.v1.A.ND1-1	1075	1	3	1.97825	6.13324	0.322545
KH.L90.6.v2.A.ND1-1	2466	3	9	2.58712	8.02096	0.322545
KH.S1139.1.v1.A.SL1-1	164	2	6	25.9343	80.4053	0.322545
KH.L133.3.v2.A.SL1-1	820	1	3	2.59343	8.04053	0.322545
KH.C2.739.v3.A.ND1-1	2794	1	3	0.761136	2.35978	0.322545
KH.C2.1082.v1.A.ND1-1	836	1	3	2.5438	7.88664	0.322545
KH.C2.277.v1.A.ND3-1	1326	28	84	44.9059	139.224	0.322545
KH.C10.595.v1.C.ND1-1	675	1	3	3.15054	9.76775	0.322545
KH.C6.306.v1.A.ND1-1	3122	2	6	1.36234	4.22372	0.322545
KH.S1404.3.v1.A.ND1-1	689	3	9	9.25957	28.7078	0.322545
KH.C9.450.v2.A.SL3-1	2072	8	24	8.21087	25.4565	0.322545
KH.S1404.1.v1.A.nonSL2-1	1447	6	18	8.81803	27.3389	0.322545
KH.C1.67.v1.A.SL1-1	1732	1	3	1.22784	3.80672	0.322545
KH.C2.789.v2.A.ND1-2	1227	4	12	6.93273	21.4938	0.322545
KH.L37.49.v1.A.SL1-1	1119	4	12	7.60184	23.5683	0.322545
KH.S584.1.v1.C.ND1-1	781	1	3	2.72294	8.44204	0.322545
KH.C10.374.v1.A.SL1-1	1234	3	9	5.17005	16.0289	0.322545
KH.L111.1.v1.A.SL2-1	4009	2	6	1.06092	3.28922	0.322545
KH.L122.7.v1.A.ND1-1	1070	2	6	3.97498	12.3238	0.322545
KH.C2.789.v1.A.ND1-1	1020	4	12	8.33966	25.8558	0.322545
KH.L130.11.v1.A.ND1-1	1437	4	12	5.91959	18.3528	0.322545
KH.C2.382.v1.A.ND1-1	1855	8	24	9.17138	28.4344	0.322545
KH.C14.118.v1.A.SL1-1	3016	19	57	13.3971	41.5356	0.322545
KH.L90.6.v1.A.ND1-1	2298	3	9	2.77626	8.60735	0.322545
KH.L87.14.v1.A.ND1-1	553	1	3	3.8456	11.9227	0.322545
KH.C7.223.v1.C.SL2-1	943	1	3	2.25516	6.99176	0.322545
KH.C2.223.v1.A.SL4-1	2356	69	207	62.282	193.096	0.322545
KH.C5.46.v1.A.SL2-2	475	2	6	8.95417	27.761	0.322545
KH.C2.792.v1.A.ND1-1	1556	2	6	2.73344	8.47459	0.322545
KH.L57.17.v1.A.SL1-1	1567	2	6	2.71425	8.4151	0.322545
KH.S831.4.v1.A.SL1-1	1518	3	9	4.2028	13.0301	0.322545
KH.C2.310.v1.A.ND1-1	1742	7	21	8.54552	26.494	0.322545
KH.C7.341.v1.A.ND1-1	323	3	9	19.7518	61.2375	0.322545
KH.C8.911.v1.A.ND1-1	2751	1	3	0.773033	2.39667	0.322545
KH.L24.9.v1.B.ND1-1	1401	1	3	1.51793	4.70609	0.322545
KH.L150.1.v2.A.ND1-1	826	1	3	2.57459	7.98212	0.322545
KH.S910.2.v2.A.nonSL5-2	937	3	9	6.8088	21.1096	0.322545
KH.C10.374.v1.A.ND2-1	1387	3	9	4.59974	14.2608	0.322545
KH.C2.526.v2.A.ND2-1	2718	1	3	0.782419	2.42577	0.322545
KH.S1957.1.v1.A.ND3-1	1203	3	9	5.30328	16.442	0.322545
KH.L37.80.v1.A.SL1-1	774	1	3	2.74756	8.51839	0.322545
KH.S1957.1.v1.A.SL4-1	456	3	9	13.9909	43.3765	0.322545
KH.L43.2.v1.A.ND1-1	1023	3	9	6.23641	19.335	0.322545
KH.L67.1.v1.A.ND2-1	2085	16	48	16.3193	50.5956	0.322545
KH.L170.60.v1.A.ND2-1	2350	28	84	25.3384	78.5577	0.322545
KH.S1081.1.v1.B.ND1-1	815	1	3	2.60934	8.08986	0.322545
KH.C2.145.v2.A.ND1-1	1435	2	6	2.96392	9.18917	0.322545
KH.L3.7.v3.A.SL2-1	1163	4	12	7.31424	22.6766	0.322545
KH.S1957.1.v1.A.SL2-1	503	3	9	12.6836	39.3235	0.322545
KH.L111.1.v1.A.SL3-1	4027	2	6	1.05618	3.27451	0.322545
KH.S534.6.v1.A.ND1-1	819	5	15	12.983	40.2517	0.322545
KH.C13.105.v2.A.ND2-2	1114	1	3	1.90899	5.91852	0.322545
KH.C7.303.v1.A.ND1-1	656	1	3	3.24179	10.0507	0.322545
KH.C5.18.v3.A.SL1-2	898	1	3	2.36817	7.34213	0.322545
KH.C2.632.v1.A.SL1-2	582	1	3	3.65398	11.3286	0.322545
KH.C2.472.v1.A.SL1-1	635	2	6	6.698	20.7661	0.322545	dnajc12
KH.C9.796.v1.A.ND1-1	1552	2	6	2.74048	8.49643	0.322545
KH.C2.792.v1.A.SL3-1	1449	2	6	2.93529	9.10039	0.322545
KH.C2.1040.v1.A.SL1-1	853	1	3	2.4931	7.72946	0.322545
KH.C8.489.v1.A.SL1-1	1262	1	3	1.68511	5.22443	0.322545
KH.S511.2.v1.A.SL2-1	2405	1	3	0.884247	2.74147	0.322545
KH.C8.323.v2.B.ND1-2	1913	1	3	1.11166	3.44654	0.322545
KH.C2.739.v1.A.ND1-1	2911	1	3	0.730544	2.26494	0.322545
KH.L18.20.v4.A.SL3-1	1120	2	6	3.79753	11.7736	0.322545
KH.S583.6.v1.A.ND1-1	1689	1	3	1.2591	3.90363	0.322545
KH.C12.155.v1.A.ND1-1	1682	1	3	1.26434	3.91988	0.322545
KH.C7.9.v1.A.SL2-1	1682	1	3	1.26434	3.91988	0.322545
KH.C9.724.v1.A.ND1-1	330	2	6	12.8886	39.959	0.322545
KH.C14.289.v1.A.SL1-1	1777	5	15	5.98372	18.5516	0.322545
KH.C3.888.v1.C.SL1-1	308	1	3	6.90459	21.4066	0.322545
KH.C7.129.v1.A.SL1-1	989	1	3	2.15027	6.66656	0.322545
KH.L90.5.v1.A.nonSL3-1	1406	4	12	6.05011	18.7574	0.322545
KH.C1.1045.v1.A.SL1-1	2408	1	3	0.883146	2.73805	0.322545
KH.C2.545.v2.A.SL1-1	1564	1	3	1.35973	4.21562	0.322545
KH.S1906.2.v1.B.ND1-1	1256	2	6	3.38633	10.4988	0.322545
KH.C12.255.v1.C.ND1-1	1297	1	3	1.63964	5.08345	0.322545
KH.C10.175.v1.A.ND1-1	1333	1	3	1.59536	4.94616	0.322545
KH.C9.48.v1.A.ND1-1	1476	3	9	4.32239	13.4009	0.322545
KH.C1.846.v2.A.SL2-1	2100	1	3	1.01267	3.13963	0.322545
KH.C7.584.v1.B.ND1-1	1122	3	9	5.68613	17.629	0.322545
KH.C12.97.v1.A.ND1-1	1428	1	3	1.48923	4.61711	0.322545
KH.L111.1.v2.A.SL1-1	3900	2	6	1.09057	3.38114	0.322545
KH.S1203.2.v1.A.ND1-1	1206	2	6	3.52672	10.9341	0.322545
KH.S594.4.v1.B.ND1-1	3430	2	6	1.24001	3.84445	0.322545
KH.C3.337.v1.A.SL1-2	1602	1	3	1.32747	4.11563	0.322545
KH.C1.67.v2.A.SL1-1	1905	1	3	1.11633	3.46101	0.322545
KH.C5.45.v2.A.ND3-1	1905	1	3	1.11633	3.46101	0.322545
KH.C4.618.v1.A.ND1-1	1964	1	3	1.0828	3.35704	0.322545
KH.L133.3.v1.A.ND2-1	1261	1	3	1.68645	5.22857	0.322545
KH.C9.367.v1.A.ND1-1	2987	7	21	4.9837	15.4512	0.322545
KH.C8.194.v1.B.ND1-1	2195	1	3	0.968845	3.00375	0.322545
KH.L18.129.v1.A.ND1-1	2248	4	12	3.78401	11.7317	0.322545
KH.C2.1123.v1.A.SL1-1	2212	1	3	0.961399	2.98067	0.322545
KH.C3.504.v1.B.ND1-1	1627	1	3	1.30708	4.05239	0.322545
KH.C13.51.v1.A.ND1-1	3209	1	3	0.662703	2.05461	0.322545
KH.C9.603.v1.A.SL2-1	4551	2	6	0.93457	2.89749	0.322545
KH.C1.765.v1.A.ND1-1	2363	1	3	0.899964	2.7902	0.322545
KH.C9.603.v1.A.ND1-1	4628	2	6	0.919021	2.84928	0.322545
KH.C9.406.v1.A.ND1-1	2714	35	104	27.425	84.2172	0.325646
KH.C2.223.v2.A.ND3-1	2376	67	199	59.9677	184.07	0.325787
KH.S1391.2.v1.A.ND1-1	744	22	65	62.8838	192.007	0.327507
KH.S345.1.v1.C.nonSL1-1	2884	95	280	70.0514	213.373	0.328305
KH.C10.507.v1.A.SL1-1	953	19	56	42.3984	129.143	0.328305
KH.C10.507.v1.A.SL2-1	1027	19	56	39.3434	119.838	0.328305
KH.C13.2.v1.A.ND1-1	1274	16	47	26.7079	81.0785	0.329408
KH.L142.18.v1.A.ND1-1	1458	15	44	21.8787	66.3242	0.329876
KH.L116.37.v1.A.SL2-1	860	14	41	34.6193	104.776	0.330412
KH.L116.37.v1.A.SL3-1	854	14	41	34.8625	105.512	0.330412
KH.L116.37.v1.A.ND1-1	892	14	41	33.3774	101.017	0.330412
KH.C6.233.v1.A.ND1-1	913	14	41	32.6096	98.6939	0.330412
KH.C12.4.v1.A.SL1-1	2582	25	73	20.5908	62.1361	0.331382
KH.C9.241.v3.A.SL3-1	4484	12	35	5.69121	17.1546	0.331761
KH.C1.914.v1.A.ND1-1	1565	11	32	14.9474	44.9379	0.332625	dnajb9
KH.C11.297.v2.A.SL1-1	1402	11	32	16.6853	50.1625	0.332625
KH.C2.1028.v1.A.ND1-1	1569	10	29	13.5539	40.6211	0.333667
KH.C3.453.v1.A.SL1-1	1966	10	29	10.817	32.4184	0.333667
KH.C8.251.v2.A.ND1-1	771	10	29	27.5825	82.6648	0.333667
KH.C14.557.v1.A.ND1-1	963	10	29	22.0832	66.1834	0.333667
KH.C8.251.v1.A.ND2-1	955	10	29	22.2682	66.7378	0.333667
KH.C7.6.v1.A.SL1-1	1575	38	110	51.3088	153.493	0.334274
KH.C7.6.v1.A.SL2-1	1578	38	110	51.2112	153.201	0.334274
KH.C2.101.v2.A.ND4-1	4094	18	52	9.35004	27.9147	0.334951
KH.C9.359.v1.A.SL1-1	2071	9	26	9.24168	27.5912	0.334951
KH.C6.117.v1.A.SL1-1	3176	9	26	6.0263	17.9916	0.334951
KH.C2.101.v2.A.SL3-1	3085	18	52	12.4081	37.0446	0.334951
KH.C8.76.v1.A.SL1-1	2724	18	52	14.0525	41.954	0.334951
KH.C2.101.v2.A.SL2-1	3115	18	52	12.2886	36.6879	0.334951
KH.L24.8.v1.A.SL1-1	2178	9	26	8.78766	26.2357	0.334951
KH.C11.440.v1.A.ND1-1	717	9	26	26.6939	79.695	0.334951
KH.S164.14.v1.A.ND1-1	2270	9	26	8.43151	25.1724	0.334951
KH.C2.101.v2.A.SL1-1	3556	18	52	10.7646	32.138	0.334951
KH.C14.222.v1.B.SL1-1	3276	26	75	16.8779	50.3147	0.335447
KH.C8.253.v1.A.ND1-1	2009	8	23	8.46835	25.1608	0.336569
KH.C1.52.v1.A.SL1-1	1252	8	23	13.5886	40.3739	0.336569
KH.C7.169.v2.A.SL1-1	2004	8	23	8.48948	25.2236	0.336569
KH.C6.176.v1.A.SL1-1	1879	15	43	16.9767	50.2943	0.337547
KH.C10.79.v1.A.SL2-1	1774	22	63	26.3729	78.0484	0.337904
KH.C10.79.v1.A.ND1-1	1827	22	63	25.6078	75.7843	0.337904
KH.S164.30.v1.A.ND1-1	2113	7	20	7.0451	20.8021	0.338672
KH.S790.5.v1.A.ND1-1	1591	7	20	9.35657	27.6272	0.338672
KH.C10.241.v1.A.SL1-1	1799	7	20	8.27476	24.433	0.338672
KH.C12.219.v1.A.ND1-1	1373	14	40	21.6843	64.0275	0.338672
KH.L10.36.v1.C.ND1-1	636	7	20	23.4061	69.1115	0.338672
KH.C10.202.v1.A.SL2-1	1384	19	54	29.1949	85.7501	0.340464
KH.C10.202.v1.A.SL1-1	1387	19	54	29.1317	85.5647	0.340464
KH.S590.4.v3.A.SL3-1	1326	31	88	49.7172	145.853	0.340871
KH.S590.4.v3.A.SL2-1	1344	31	88	49.0514	143.9	0.340871
KH.C9.827.v1.B.ND1-1	2252	6	17	5.66594	16.5904	0.341518
KH.L11.6.v1.A.SL1-1	1533	6	17	8.32334	24.3716	0.341518
KH.L133.12.v1.A.SL1-1	1369	6	17	9.32044	27.2912	0.341518
KH.L11.6.v1.A.ND2-1	1579	6	17	8.08087	23.6616	0.341518
KH.C5.511.v2.A.ND1-2	2324	6	17	5.4904	16.0764	0.341518
KH.L37.18.v1.A.ND1-1	1612	6	17	7.91544	23.1772	0.341518
KH.C9.241.v2.A.ND1-1	4094	12	34	6.23336	18.2519	0.341518
KH.C7.178.v1.A.SL1-1	3537	17	48	10.2212	29.8252	0.342704
KH.C9.115.v1.A.SL2-1	2223	17	48	16.2629	47.4547	0.342704
KH.C9.115.v1.A.SL3-1	2151	17	48	16.8073	49.0431	0.342704
KH.C9.115.v1.A.SL1-1	2286	17	48	15.8147	46.1469	0.342704
KH.L152.38.v1.A.SL2-1	3157	11	31	7.40981	21.5806	0.343354
KH.L152.38.v1.A.SL1-1	3150	11	31	7.42627	21.6286	0.343354
KH.C12.153.v1.A.SL3-1	2248	38	107	35.9481	104.608	0.343646
KH.C12.153.v1.A.SL2-1	2222	38	107	36.3687	105.832	0.343646
KH.C7.442.v2.A.nonSL1-1	737	16	45	46.168	134.191	0.344048
KH.C5.58.v1.A.ND1-1	1286	16	45	26.4587	76.904	0.344048
KH.C5.58.v1.A.SL2-1	1221	16	45	27.8672	80.9979	0.344048
KH.C5.58.v2.A.SL2-2	1183	16	45	28.7623	83.5997	0.344048
KH.C7.442.v2.A.nonSL2-1	796	16	45	42.746	124.244	0.344048
KH.C5.58.v2.A.ND1-2	1248	16	45	27.2643	79.2456	0.344048
KH.C7.442.v1.A.ND3-1	713	16	45	47.7221	138.708	0.344048
KH.C5.442.v1.A.ND1-1	4498	26	73	12.2926	35.6681	0.344637
KH.C7.275.v1.A.SL1-1	3668	25	70	14.4944	41.9417	0.345584
KH.C3.255.v1.C.SL1-1	1176	10	28	18.0835	52.3272	0.345584
KH.C9.679.v1.A.ND1-1	2752	5	14	3.86376	11.1804	0.345584
KH.C10.268.v1.A.ND1-1	298	10	28	71.3629	206.499	0.345584
KH.C8.776.v1.A.SL1-1	1459	10	28	14.5758	42.1774	0.345584
KH.C2.720.v1.A.ND1-1	1119	5	14	9.5023	27.4964	0.345584
KH.L141.5.v2.A.SL2-2	1182	5	14	8.99583	26.0308	0.345584
KH.L141.5.v2.A.ND3-2	1397	5	14	7.61136	22.0246	0.345584
KH.L164.6.v1.A.SL2-1	1399	5	14	7.60048	21.9932	0.345584
KH.C3.357.v1.C.SL2-1	1295	5	14	8.21087	23.7594	0.345584
KH.C1.243.v2.A.SL2-1	684	5	14	15.5454	44.9831	0.345584
KH.C3.357.v1.C.SL1-1	1286	5	14	8.26833	23.9257	0.345584
KH.C8.838.v1.A.ND1-1	1234	5	14	8.61675	24.9339	0.345584
KH.C7.202.v1.A.ND1-1	1024	5	14	10.3839	30.0473	0.345584
KH.C4.712.v1.A.SL1-1	649	5	14	16.3838	47.409	0.345584
KH.C1.243.v1.A.SL2-1	767	5	14	13.8632	40.1153	0.345584
KH.C9.679.v1.A.SL2-1	2386	5	14	4.45644	12.8954	0.345584
KH.C1.243.v2.A.SL1-1	625	5	14	17.0129	49.2295	0.345584
KH.C4.736.v1.A.ND1-1	1114	5	14	9.54495	27.6198	0.345584
KH.L143.11.v1.A.SL1-1	950	5	14	11.1927	32.3878	0.345584
KH.C4.641.v1.A.ND1-1	1564	5	14	6.79864	19.6729	0.345584
KH.L164.6.v1.A.SL1-1	1486	5	14	7.1555	20.7055	0.345584
KH.L96.17.v1.A.ND1-1	3921	5	14	2.71183	7.84708	0.345584
KH.C11.260.v1.A.ND1-1	2407	5	14	4.41756	12.7829	0.345584
KH.C1.243.v1.A.SL1-1	708	5	14	15.0185	43.4582	0.345584
KH.C11.260.v1.A.SL2-1	2379	5	14	4.46956	12.9333	0.345584
KH.C1.410.v1.A.SL2-1	2543	49	137	40.9768	118.4	0.346088
KH.C5.107.v1.A.SL2-1	2752	71	198	54.8654	158.123	0.34698
KH.C5.107.v1.A.SL1-1	2847	71	198	53.0346	152.846	0.34698
KH.L107.2.v1.A.SL3-1	619	14	39	48.0979	138.469	0.347356
KH.S404.11.v1.A.ND1-1	3528	14	39	8.43895	24.2948	0.347356
KH.C8.676.v1.A.ND1-1	2195	14	39	13.5638	39.0488	0.347356
KH.C1.1252.v1.A.SL1-1	2623	9	25	7.29681	20.9469	0.348349
KH.C10.584.v1.A.SL1-1	2546	18	50	15.035	43.1607	0.348349
KH.S761.1.v4.A.ND1-1	584	26	72	94.678	270.955	0.349424
KH.C8.477.v1.A.nonSL4-1	818	68	188	176.785	505.105	0.349996
KH.C4.794.v1.A.SL1-1	2002	34	94	36.1163	103.191	0.349996
KH.C8.477.v1.A.nonSL3-1	800	68	188	180.762	516.47	0.349996
KH.C8.477.v1.A.nonSL2-1	799	68	188	180.988	517.116	0.349996
KH.C8.477.v1.A.nonSL1-1	802	68	188	180.311	515.182	0.349996
KH.L37.56.v1.A.ND1-1	1198	4	11	7.10055	20.1796	0.351867
KH.C2.120.v1.A.SL1-1	684	4	11	12.4363	35.3438	0.351867
KH.L4.62.v2.A.ND1-1	892	8	22	19.0728	54.2045	0.351867
KH.C2.773.v1.A.ND1-1	594	4	11	14.3206	40.699	0.351867
KH.C1.115.v2.A.SL2-1	395	4	11	21.5353	61.203	0.351867
KH.C2.799.v2.A.ND2-2	1627	12	33	15.6849	44.5763	0.351867
KH.C3.612.v1.A.ND1-1	1010	12	33	25.2667	71.8075	0.351867
KH.C2.507.v1.A.SL1-1	2760	4	11	3.08205	8.75913	0.351867
KH.C5.154.v1.A.ND1-1	1828	16	44	18.6137	52.8998	0.351867
KH.S164.3.v2.A.SL2-2	743	4	11	11.4488	32.5373	0.351867
KH.C9.48.v2.A.SL2-1	1097	4	11	7.75429	22.0375	0.351867
KH.C4.737.v1.A.ND1-1	3753	12	33	6.79973	19.3247	0.351867
KH.C1.115.v1.A.nonSL1-1	484	4	11	17.5753	49.9487	0.351867
KH.L51.2.v2.A.ND2-2	655	4	11	12.987	36.9087	0.351867
KH.L167.3.v1.A.SL1-1	2106	4	11	4.03915	11.4792	0.351867
KH.L4.62.v1.A.ND1-1	822	8	22	20.697	58.8204	0.351867
KH.C5.588.v1.A.SL1-1	710	4	11	11.9809	34.0496	0.351867
KH.C4.460.v2.A.SL1-2	954	4	11	8.91662	25.3409	0.351867
KH.C14.282.v1.A.SL2-1	3143	40	110	27.0648	76.9176	0.351867
KH.C14.282.v1.A.SL1-1	3155	40	110	26.9618	76.625	0.351867
KH.C6.88.v1.A.SL1-1	1175	4	11	7.23954	20.5746	0.351867
KH.C1.1284.v1.A.SL1-1	839	8	22	20.2776	57.6286	0.351867
KH.L57.3.v1.A.SL1-1	1462	8	22	11.6367	33.0714	0.351867
KH.S164.3.v2.A.SL1-2	770	4	11	11.0473	31.3963	0.351867
KH.C7.807.v1.A.ND1-1	539	4	11	15.7819	44.8519	0.351867
KH.C12.138.v1.A.SL1-1	1146	8	22	14.8455	42.1906	0.351867
KH.C2.120.v1.A.SL2-1	693	4	11	12.2748	34.8848	0.351867
KH.C8.173.v1.A.ND1-1	1834	15	41	17.3932	49.1317	0.354013
KH.C4.147.v1.A.SL2-1	749	22	60	62.464	176.054	0.3548
KH.C4.147.v1.A.SL1-1	767	22	60	60.9981	171.923	0.3548
KH.C14.10.v1.C.SL2-1	2257	11	30	10.3645	29.2124	0.3548
KH.C10.61.v2.A.SL1-1	3316	11	30	7.05451	19.8831	0.3548
KH.S665.3.v1.A.SL1-1	1636	18	49	23.398	65.8249	0.355458
KH.L137.1.v1.A.ND3-1	1319	7	19	11.2861	31.6582	0.356497
KH.C12.404.v1.A.SL2-1	1205	7	19	12.3538	34.6532	0.356497
KH.L170.80.v1.A.ND1-1	1617	14	38	18.4122	51.6477	0.356497
KH.L137.1.v2.A.SL1-1	1163	7	19	12.7999	35.9047	0.356497
KH.L44.21.v1.C.SL1-1	1057	21	57	42.2506	118.516	0.356497
KH.C12.404.v1.A.ND1-1	1305	7	19	11.4071	31.9978	0.356497
KH.C1.860.v1.A.SL1-1	4225	21	57	10.5702	29.65	0.356497
KH.C8.712.v2.A.SL2-1	1672	38	103	48.3321	135.387	0.356992
KH.C4.275.v3.A.ND3-1	1840	17	46	19.6481	54.9436	0.357604
KH.C4.275.v2.A.SL2-1	2059	17	46	17.5583	49.0997	0.357604
KH.C4.275.v4.A.ND1-1	2037	17	46	17.7479	49.63	0.357604
KH.C4.275.v1.A.SL2-1	1957	17	46	18.4734	51.6588	0.357604
KH.S522.6.v1.C.SL1-1	2297	37	100	34.2554	95.6789	0.358025
KH.C1.678.v1.A.SL1-1	2351	10	27	9.04557	25.2399	0.358383
KH.C13.29.v1.B.nonSL4-1	690	35	94	107.872	299.403	0.36029
KH.C13.29.v2.B.SL3-1	768	35	94	96.916	268.995	0.36029
KH.C13.29.v1.A.nonSL2-1	689	35	94	108.028	299.837	0.36029
KH.C13.29.v1.A.nonSL1-1	687	35	94	108.343	300.71	0.36029
KH.C13.29.v1.B.nonSL5-1	688	35	94	108.185	300.273	0.36029
KH.C9.272.v1.A.ND4-2	1198	19	51	33.7276	93.5601	0.360491
KH.C12.153.v2.A.ND1-1	2420	41	110	36.0294	99.8975	0.360664
KH.L135.2.v1.A.ND2-2	1606	83	222	109.906	303.798	0.361773
KH.C8.383.v1.A.SL1-1	2424	42	112	36.8473	101.546	0.362863
KH.C1.933.v1.A.SL1-1	2577	18	48	14.8541	40.9359	0.362863
KH.C9.267.v1.C.ND1-1	586	3	8	10.8871	30.0033	0.362863
KH.C3.176.v1.C.SL1-1	1112	3	8	5.73727	15.8111	0.362863
KH.L141.39.v1.A.SL1-1	2605	3	8	2.44908	6.74931	0.362863
KH.S534.1.v2.A.ND1-1	1359	3	8	4.69451	12.9374	0.362863
KH.C2.224.v1.A.ND2-1	1250	3	8	5.10387	14.0656	0.362863
KH.C11.614.v1.A.SL1-1	944	3	8	6.75831	18.625	0.362863
KH.L9.33.v1.A.ND1-1	493	3	8	12.9409	35.6632	0.362863
KH.S1336.2.v1.A.ND2-1	2152	6	16	5.92922	16.3401	0.362863
KH.L81.2.v1.A.ND2-1	3691	6	16	3.45697	9.52693	0.362863
KH.C6.56.v1.A.ND3-3	643	3	8	9.922	27.3436	0.362863
KH.L170.20.v1.A.ND2-1	1847	6	16	6.90833	19.0384	0.362863
KH.C9.95.v2.A.SL2-1	2622	3	8	2.4332	6.70555	0.362863
KH.L81.2.v2.A.ND1-1	2959	6	16	4.31216	11.8837	0.362863
KH.C9.55.v1.A.ND1-1	1879	6	16	6.79068	18.7142	0.362863
KH.L81.2.v1.A.SL3-1	3266	6	16	3.90682	10.7667	0.362863
KH.S1336.2.v1.A.SL1-1	2133	6	16	5.98204	16.4857	0.362863
KH.L126.10.v1.A.SL2-1	5247	9	24	3.64771	10.0526	0.362863
KH.C11.515.v1.C.ND1-1	615	6	16	20.7475	57.1771	0.362863
KH.C11.297.v1.A.SL2-1	691	9	24	27.6983	76.3327	0.362863
KH.L126.10.v1.A.ND1-1	5305	9	24	3.60783	9.94267	0.362863
KH.C2.224.v2.A.ND1-1	1297	3	8	4.91892	13.5559	0.362863
KH.S1670.1.v1.A.SL1-1	1435	3	8	4.44588	12.2522	0.362863
KH.C3.673.v3.A.SL1-3	1097	3	8	5.81572	16.0273	0.362863
KH.C11.152.v1.A.ND1-1	1160	12	32	21.9995	60.6274	0.362863
KH.C12.214.v1.C.ND1-1	642	3	8	9.93745	27.3862	0.362863
KH.C9.506.v1.A.ND1-1	1370	3	8	4.65682	12.8335	0.362863
KH.C2.592.v1.A.ND1-1	1927	3	8	3.31076	9.124	0.362863
KH.S396.6.v1.A.SL1-1	2831	6	16	4.50713	12.421	0.362863
KH.L4.59.v1.C.ND1-1	1766	9	24	10.8378	29.8674	0.362863
KH.L141.19.v2.A.SL1-1	1621	6	16	7.87149	21.6927	0.362863
KH.C10.127.v1.B.SL1-1	4908	3	8	1.29989	3.58231	0.362863
KH.S1670.1.v1.A.ND2-1	1528	3	8	4.17529	11.5065	0.362863
KH.L126.10.v2.A.SL2-1	5279	9	24	3.6256	9.99164	0.362863
KH.C14.347.v1.A.ND1-1	1198	3	8	5.32541	14.6761	0.362863
KH.C4.187.v1.A.ND1-1	2073	6	16	6.15518	16.9628	0.362863
KH.C12.519.v1.A.SL1-1	1214	3	8	5.25522	14.4827	0.362863
KH.S910.1.v1.A.ND1-1	707	3	8	9.02382	24.8684	0.362863
KH.C3.673.v2.A.SL1-2	1053	3	8	6.05873	16.697	0.362863
KH.C7.54.v2.A.SL1-2	5880	42	112	15.1901	41.8618	0.362863
KH.C6.56.v1.A.SL1-3	517	3	8	12.3401	34.0076	0.362863
KH.C4.676.v1.A.SL1-1	5233	12	32	4.87662	13.4393	0.362863
KH.C7.54.v2.A.SL2-2	5828	42	112	15.3256	42.2353	0.362863
KH.C8.814.v1.A.ND1-1	1278	3	8	4.99205	13.7574	0.362863
KH.C2.822.v4.A.SL1-1	1574	32	85	43.2349	118.684	0.364286
KH.C10.579.v1.A.SL1-1	1988	23	61	24.6037	67.4358	0.364846
KH.C14.413.v1.A.SL2-2	1954	34	90	37.0035	101.227	0.365551
KH.C3.332.v1.A.SL1-1	668	14	37	44.5698	121.731	0.366132
KH.C12.153.v1.A.SL4-1	1693	36	95	45.2204	123.323	0.366683
KH.L10.30.v1.A.ND1-1	1878	11	29	12.4562	33.9375	0.367034
KH.C2.188.v1.A.SL1-1	611	11	29	38.286	104.312	0.367034
KH.C2.188.v1.A.SL2-1	624	11	29	37.4884	102.139	0.367034
KH.C10.61.v3.A.SL2-1	3030	11	29	7.72038	21.0345	0.367034
KH.C7.206.v1.A.SL1-1	1560	33	87	44.9861	122.567	0.367034
KH.C5.653.v1.A.ND1-1	1554	8	21	10.9478	29.6992	0.368623
KH.C3.767.v1.C.ND1-1	2707	8	21	6.28479	17.0494	0.368623
KH.C1.109.v1.A.SL1-1	2106	8	21	8.07831	21.9148	0.368623
KH.L172.6.v2.A.nonSL4-1	2001	8	21	8.50221	23.0648	0.368623
KH.C2.948.v1.A.ND1-1	3568	8	21	4.76819	12.9352	0.368623
KH.C7.169.v1.A.SL2-1	1910	8	21	8.90729	24.1637	0.368623
KH.L22.24.v2.A.ND2-2	3149	8	21	5.40264	14.6563	0.368623
KH.S714.1.v1.A.SL2-1	2802	13	34	9.86652	26.6678	0.369978
KH.C4.30.v1.A.SL3-1	2439	57	149	49.6995	134.262	0.370169
KH.C4.30.v1.A.SL1-1	2339	57	149	51.8243	140.002	0.370169
KH.C4.30.v1.A.SL4-1	2460	57	149	49.2752	133.115	0.370169
KH.C9.199.v2.A.SL1-1	2732	23	60	17.9034	48.2667	0.370927
KH.C8.582.v1.A.SL1-1	1945	23	60	25.1476	67.7967	0.370927
KH.L63.7.v1.B.ND1-1	2388	23	60	20.4825	55.2197	0.370927
KH.C9.199.v2.A.SL2-1	2777	23	60	17.6133	47.4846	0.370927
KH.C8.45.v1.A.SL1-1	1759	28	73	33.8517	91.2083	0.371148
KH.L63.22.v1.A.ND1-1	2659	33	86	26.3927	71.0816	0.371302
KH.C12.651.v1.A.ND1-1	2526	38	99	31.9918	86.1349	0.371415
KH.C1.53.v2.A.nonSL1-1	868	5	13	12.2501	32.9155	0.372167
KH.C13.183.v1.A.SL1-1	1537	5	13	6.91807	18.5886	0.372167
KH.C1.53.v1.A.SL2-1	747	5	13	14.2344	38.2472	0.372167
KH.L18.61.v5.A.ND1-1	2815	10	26	7.55458	20.2989	0.372167
KH.L18.61.v3.A.ND2-1	2725	10	26	7.80409	20.9693	0.372167
KH.C12.24.v1.A.ND1-1	1267	5	13	8.39232	22.5499	0.372167
KH.C12.141.v1.A.SL1-1	1615	10	26	13.1679	35.3816	0.372167
KH.C6.101.v1.A.SL1-1	5768	5	13	1.84346	4.95331	0.372167
KH.C1.53.v1.A.nonSL1-1	849	5	13	12.5242	33.6521	0.372167
KH.C4.28.v1.A.SL1-1	1229	5	13	8.65181	23.2471	0.372167
KH.S435.3.v1.A.SL1-1	647	5	13	16.4344	44.1587	0.372167
KH.C4.294.v1.A.ND1-1	1272	5	13	8.35933	22.4612	0.372167
KH.C3.845.v1.C.SL1-1	1752	15	39	18.2073	48.9224	0.372167
KH.C1.53.v2.A.SL2-1	766	5	13	13.8813	37.2985	0.372167
KH.C5.380.v1.A.ND1-1	1571	5	13	6.76835	18.1863	0.372167
KH.C12.24.v1.A.SL2-1	1095	5	13	9.71057	26.0919	0.372167
KH.C2.321.v4.A.ND2-2	1285	5	13	8.27476	22.234	0.372167
KH.C3.476.v1.A.SL1-1	823	10	26	25.8398	69.4306	0.372167
KH.C14.335.v1.B.ND1-1	1377	5	13	7.72191	20.7485	0.372167
KH.L51.2.v1.A.ND1-1	1606	5	13	6.62084	17.79	0.372167
KH.C10.61.v1.A.SL1-1	2826	10	26	7.52517	20.2199	0.372167
KH.C2.761.v1.A.ND1-1	1434	5	13	7.41497	19.9238	0.372167
KH.C1.1112.v1.A.ND1-1	1730	34	88	41.7947	111.793	0.373859
KH.C1.655.v1.A.SL1-1	2801	29	75	22.0178	58.8471	0.374152
KH.C5.356.v1.A.SL1-1	2534	12	31	10.0708	26.8864	0.374568
KH.C14.446.v1.A.ND1-1	2321	12	31	10.995	29.3538	0.374568
KH.C12.81.v1.A.SL1-1	1774	19	49	22.7766	60.7043	0.375205
KH.C12.81.v1.A.SL2-1	1700	19	49	23.768	63.3467	0.375205
KH.C8.97.v3.A.ND4-2	794	7	18	18.7485	49.8229	0.376303
KH.C5.613.v1.A.SL1-1	1371	7	18	10.858	28.8544	0.376303
KH.C1.1250.v1.A.ND1-1	1344	7	18	11.0761	29.4341	0.376303
KH.L18.128.v2.A.ND2-1	4194	7	18	3.54943	9.43238	0.376303
KH.C4.116.v1.A.SL1-1	2149	21	54	20.7812	55.2248	0.376303
KH.C2.435.v2.A.SL1-1	6286	7	18	2.36817	6.29325	0.376303
KH.L18.128.v1.A.ND1-1	3737	7	18	3.98349	10.5859	0.376303
KH.C4.30.v3.A.ND2-1	2611	58	149	47.24	125.417	0.376663
KH.C4.30.v4.A.SL4-1	2586	58	149	47.6967	126.63	0.376663
KH.C4.30.v5.A.ND2-1	2569	58	149	48.0123	127.467	0.376663
KH.C4.30.v2.A.SL3-1	2607	58	149	47.3125	125.609	0.376663
KH.C4.30.v3.A.SL5-1	2607	58	149	47.3125	125.609	0.376663
KH.C4.30.v2.A.SL4-1	2628	58	149	46.9344	124.606	0.376663
KH.C4.30.v4.A.SL1-1	2465	58	149	50.038	132.845	0.376663
KH.C4.30.v2.A.SL1-1	2507	58	149	49.1997	130.62	0.376663
KH.C4.30.v4.A.SL3-1	2565	58	149	48.0872	127.666	0.376663
KH.C4.30.v5.A.SL5-1	2565	58	149	48.0872	127.666	0.376663
KH.C14.48.v2.A.SL2-1	781	23	59	62.6276	166.027	0.377214
KH.C3.391.v1.A.SL1-1	948	9	23	20.1894	53.3208	0.37864
KH.C9.326.v1.A.SL1-1	2131	9	23	8.98148	23.7204	0.37864
KH.C4.9.v1.A.ND2-2	1807	9	23	10.5919	27.9735	0.37864
KH.C11.471.v1.A.SL2-1	3430	9	23	5.58004	14.7371	0.37864
KH.C9.326.v1.A.SL2-1	2129	9	23	8.98992	23.7427	0.37864
KH.C2.1073.v1.A.SL1-1	4721	9	23	4.05413	10.7071	0.37864
KH.C7.220.v1.A.SL2-1	1092	18	46	35.0541	92.579	0.37864
KH.C1.419.v1.A.SL1-1	2640	9	23	7.24982	19.147	0.37864
KH.L130.5.v1.A.ND1-1	878	9	23	21.799	57.5719	0.37864
KH.C11.471.v2.A.ND1-1	3524	9	23	5.43119	14.344	0.37864
KH.L135.2.v2.A.ND1-2	2573	90	230	74.386	196.456	0.37864
KH.C3.391.v2.A.SL1-1	1043	9	23	18.3505	48.4642	0.37864
KH.C12.107.v1.A.nonSL1-1	713	65	166	193.871	511.677	0.378893
KH.C12.107.v1.A.nonSL2-1	716	65	166	193.059	509.533	0.378893
KH.C12.107.v1.A.nonSL3-1	661	65	166	209.122	551.93	0.378893
KH.C12.107.v1.A.nonSL4-1	720	65	166	191.986	506.702	0.378893
KH.C9.199.v1.A.SL3-2	1672	31	79	39.4289	103.841	0.379705
KH.C9.199.v3.A.SL3-2	1672	31	79	39.4289	103.841	0.379705
KH.C9.199.v1.A.SL4-2	1624	31	79	40.5942	106.91	0.379705
KH.C9.199.v3.A.SL4-2	1624	31	79	40.5942	106.91	0.379705
KH.C8.532.v1.B.ND1-1	1866	22	56	25.0726	65.9559	0.380142
KH.C5.189.v2.A.nonSL1-1	1441	11	28	16.2337	42.7043	0.380142
KH.C5.189.v2.A.ND2-1	1457	11	28	16.0554	42.2353	0.380142
KH.C5.189.v1.A.ND3-1	1437	11	28	16.2789	42.8231	0.380142
KH.S714.1.v1.A.SL1-1	2797	13	33	9.88416	25.9298	0.38119
KH.C6.102.v1.A.SL1-1	2135	17	43	16.9332	44.2637	0.382553
KH.C1.1065.v1.A.SL1-1	3121	17	43	11.5836	30.2797	0.382553
KH.C7.219.v1.A.SL1-1	1229	36	91	62.293	162.73	0.382801
KH.C7.219.v1.A.SL2-1	1282	36	91	59.7177	156.002	0.382801
KH.C9.272.v4.A.SL2-2	1823	21	53	24.4975	63.8949	0.383403
KH.C1.728.v1.A.ND1-1	807	101	254	266.156	691.731	0.384768
KH.C8.712.v1.A.ND1-1	1599	37	93	49.2087	127.824	0.384973
KH.C8.192.v1.A.SL2-2	1633	43	108	55.9978	145.35	0.385262
KH.C14.104.v1.B.ND1-1	4733	2	5	0.898633	2.32172	0.387054
KH.C9.272.v2.A.ND3-2	1061	20	50	40.087	103.569	0.387054
KH.C4.385.v1.A.ND1-1	3472	2	5	1.22501	3.16495	0.387054
KH.S882.2.v1.A.nonSL4-1	837	2	5	5.08152	13.1287	0.387054
KH.L162.9.v1.A.SL1-1	4164	12	30	6.12857	15.8339	0.387054
KH.L162.9.v2.A.SL1-1	4107	12	30	6.21363	16.0536	0.387054
KH.C9.507.v1.B.ND1-1	3093	2	5	1.37511	3.55277	0.387054
KH.S910.6.v1.A.ND1-1	1387	14	35	21.4655	55.4586	0.387054
KH.S595.16.v1.A.SL2-1	1045	2	5	4.07008	10.5155	0.387054
KH.C4.611.v1.A.SL1-1	1399	4	10	6.08038	15.7094	0.387054
KH.L155.22.v1.A.ND1-1	1084	2	5	3.92364	10.1372	0.387054
KH.C12.491.v1.A.SL1-1	2506	2	5	1.69722	4.38496	0.387054
KH.L7.5.v2.A.ND3-1	1376	8	20	12.364	31.944	0.387054
KH.L18.41.v2.A.SL1-2	975	2	5	4.36229	11.2705	0.387054
KH.C11.445.v1.A.SL1-1	1301	8	20	13.0768	33.7855	0.387054
KH.C2.928.v1.A.SL1-1	1709	2	5	2.48872	6.42991	0.387054
KH.C2.884.v1.A.SL4-1	1686	8	20	10.0907	26.0705	0.387054
KH.S882.2.v1.A.nonSL1-1	829	2	5	5.13055	13.2554	0.387054
KH.C2.654.v2.A.ND1-1	654	2	5	6.50341	16.8023	0.387054
KH.C1.18.v1.A.ND1-1	2191	2	5	1.94123	5.01539	0.387054
KH.L7.5.v1.A.SL1-1	1256	8	20	13.5453	34.9959	0.387054
KH.L154.11.v1.A.SL1-1	2482	6	15	5.14089	13.2821	0.387054
KH.S882.2.v1.A.ND2-1	850	2	5	5.0038	12.9279	0.387054
KH.C9.297.v1.A.SL2-1	1734	4	10	4.90568	12.6744	0.387054
KH.L69.1.v1.A.SL1-1	1724	2	5	2.46707	6.37397	0.387054
KH.C7.249.v2.A.SL3-1	3487	6	15	3.65922	9.45402	0.387054
KH.L18.20.v2.A.SL6-1	1664	2	5	2.55603	6.6038	0.387054
KH.C8.450.v3.A.SL1-1	1463	24	60	34.8864	90.1331	0.387054
KH.L18.20.v2.A.SL2-1	1677	2	5	2.53621	6.55261	0.387054
KH.C5.55.v1.A.SL1-1	1229	2	5	3.46072	8.94119	0.387054
KH.S809.3.v1.A.ND1-1	2263	2	5	1.87946	4.85582	0.387054
KH.C4.279.v1.A.ND1-1	1343	2	5	3.16696	8.18222	0.387054
KH.C2.884.v1.A.SL1-1	1696	8	20	10.0312	25.9168	0.387054
KH.C8.312.v1.A.ND1-1	1569	2	5	2.71079	7.00365	0.387054
KH.C7.87.v2.C.SL2-1	3264	2	5	1.30307	3.36664	0.387054
KH.C4.279.v2.A.SL2-1	1174	2	5	3.62285	9.36007	0.387054
KH.C6.191.v1.A.SL1-1	2121	32	80	32.0847	82.8946	0.387054
KH.C7.87.v1.C.ND1-1	3104	2	5	1.37024	3.54018	0.387054
KH.C7.220.v2.A.SL1-1	631	14	35	47.1832	121.903	0.387054
KH.C2.6.v4.A.SL3-2	1648	2	5	2.58084	6.66791	0.387054
KH.S164.8.v1.A.SL2-1	618	2	5	6.88225	17.7811	0.387054
KH.C4.583.v1.A.ND1-1	1205	2	5	3.52965	9.11927	0.387054
KH.C14.383.v1.A.SL1-1	3283	2	5	1.29553	3.34716	0.387054
KH.L69.1.v3.A.SL2-1	1868	2	5	2.27689	5.88261	0.387054
KH.C10.620.v1.A.SL1-1	1599	2	5	2.65993	6.87225	0.387054
KH.C9.646.v1.A.ND1-1	4104	2	5	1.03636	2.67756	0.387054
KH.C7.163.v1.C.ND1-1	873	2	5	4.87197	12.5873	0.387054
KH.L69.1.v3.A.SL1-1	1865	2	5	2.28055	5.89208	0.387054
KH.C5.437.v1.A.SL2-1	2199	2	5	1.93416	4.99714	0.387054
KH.C2.884.v1.A.ND2-1	1758	8	20	9.67743	25.0028	0.387054
KH.L7.30.v1.A.ND1-1	586	2	5	7.25807	18.7521	0.387054
KH.L22.3.v2.A.SL1-1	1079	2	5	3.94182	10.1842	0.387054
KH.C2.6.v4.A.SL2-2	1563	2	5	2.7212	7.03053	0.387054
KH.C4.459.v2.A.ND1-1	2862	4	10	2.97221	7.67905	0.387054
KH.C2.727.v1.A.ND1-1	2737	2	5	1.55397	4.01488	0.387054
KH.C10.5.v1.A.SL1-1	3051	2	5	1.39404	3.60168	0.387054
KH.L87.48.v1.B.ND1-1	3233	2	5	1.31557	3.39892	0.387054
KH.C2.371.v1.A.SL2-1	1366	2	5	3.11364	8.04445	0.387054
KH.C4.271.v1.A.SL1-1	1317	18	45	29.0653	75.0938	0.387054
KH.S882.2.v2.A.SL3-1	686	2	5	6.20004	16.0185	0.387054
KH.C11.366.v1.A.SL1-1	1661	2	5	2.56064	6.61573	0.387054
KH.L18.20.v2.A.SL1-1	1644	2	5	2.58712	6.68414	0.387054
KH.C4.274.v1.A.ND1-1	800	2	5	5.31654	13.7359	0.387054
KH.C3.289.v1.A.SL1-1	4059	6	15	3.14355	8.12175	0.387054
KH.C10.415.v1.A.ND1-1	1782	2	5	2.38677	6.16651	0.387054
KH.C9.573.v1.A.SL1-1	1382	6	15	9.23277	23.854	0.387054
KH.S1729.1.v1.B.ND1-1	1155	2	5	3.68245	9.51404	0.387054
KH.C14.418.v1.A.SL1-1	1817	4	10	4.68159	12.0955	0.387054
KH.S115.22.v1.A.SL1-1	911	16	40	37.35	96.4981	0.387054
KH.C12.95.v1.A.SL1-1	1381	2	5	3.07982	7.95708	0.387054
KH.L152.19.v2.A.SL1-1	1060	16	40	32.0998	82.9337	0.387054
KH.L69.1.v2.A.SL1-1	1629	2	5	2.61094	6.74569	0.387054
KH.C5.55.v2.A.SL1-1	1134	2	5	3.75064	9.69023	0.387054
KH.C9.502.v1.C.SL1-1	1633	2	5	2.60455	6.72916	0.387054
KH.C11.366.v1.A.SL2-1	1676	2	5	2.53773	6.55652	0.387054
KH.L154.11.v1.A.SL2-1	2470	6	15	5.16586	13.3466	0.387054
KH.L10.33.v1.A.ND1-1	2833	4	10	3.00263	7.75766	0.387054
KH.C4.60.v1.A.ND1-1	1190	2	5	3.57414	9.23422	0.387054
KH.C10.123.v1.A.ND1-1	1105	2	5	3.84908	9.94454	0.387054
KH.L18.67.v1.A.SL1-1	1118	2	5	3.80432	9.82891	0.387054
KH.C2.186.v1.B.ND1-1	1176	2	5	3.61669	9.34415	0.387054
KH.L18.67.v1.A.ND2-1	1206	2	5	3.52672	9.11171	0.387054
KH.C10.552.v1.A.ND1-1	2150	2	5	1.97825	5.11103	0.387054
KH.C14.124.v1.B.SL1-1	563	2	5	7.55458	19.5182	0.387054
KH.C2.908.v1.A.ND1-1	1544	6	15	8.26405	21.3511	0.387054
KH.C7.454.v1.A.ND1-1	1449	8	20	11.7411	30.3346	0.387054
KH.L22.3.v1.A.SL1-1	1223	2	5	3.4777	8.98505	0.387054
KH.L22.47.v1.B.ND1-1	4899	8	20	3.47273	8.97222	0.387054
KH.C9.383.v2.A.SL2-2	3298	4	10	2.57928	6.66387	0.387054
KH.L69.1.v2.A.SL2-1	1632	2	5	2.60615	6.73329	0.387054
KH.S854.1.v1.A.SL1-1	814	12	30	31.3506	80.9979	0.387054
KH.C1.322.v1.A.SL1-1	1851	2	5	2.2978	5.93664	0.387054
KH.C2.519.v1.A.ND1-1	2372	6	15	5.37929	13.898	0.387054
KH.C9.297.v1.A.SL1-1	1747	4	10	4.86918	12.5801	0.387054
KH.S1138.2.v1.C.ND2-1	1548	2	5	2.74756	7.09866	0.387054
KH.S437.9.v1.A.ND1-1	1715	2	5	2.48002	6.40742	0.387054
KH.L18.20.v2.A.SL4-1	1634	2	5	2.60296	6.72504	0.387054
KH.S164.8.v1.A.ND1-1	687	2	5	6.19102	15.9952	0.387054
KH.L51.9.v1.A.ND1-1	3438	8	20	4.94849	12.785	0.387054
KH.C9.502.v2.C.ND2-1	1732	2	5	2.45567	6.34453	0.387054
KH.S403.9.v1.A.ND1-1	1496	4	10	5.68613	14.6908	0.387054
KH.L153.22.v2.A.SL1-2	626	2	5	6.7943	17.5539	0.387054
[truncated: 15,923 more rows]
[truncated: 2 more columns]
